# Supplementary material for: A Comprehensive Phylogenetic Analysis of the MAP4K Family in the Green Lineage
Source: Front Plant Sci. 2021 Aug 13;12:650171. doi: 10.3389/fpls.2021.650171 (PMC8415026; doi:10.3389/fpls.2021.650171)
Supplement: Supplementary file 3 [file Data_Sheet_1.zip]

Archive with 2 entries (2 files):
- AlignmentFile.nex
- __MACOSX/._AlignmentFile.nex
