# Supplementary material for: A Comprehensive Phylogenetic Analysis of the MAP4K Family in the Green Lineage
Source: Front Plant Sci. 2021 Aug 13;12:650171. doi: 10.3389/fpls.2021.650171 (PMC8415026; doi:10.3389/fpls.2021.650171)
Supplement: Supplementary file 3 [file Data_Sheet_1.zip › AlignmentFile.nex]

#NEXUS
begin data;
dimensions ntax=250 nchar=793;
format datatype=protein missing=? gap=-;
matrix
'kfl00266_0050_v1.1-Klebisormidium'   ----EDps----------------------L-Q-------------------------------Y-------DLLDELGK-GSYGA-VYKARS-----LR------T--N------E-L-VAIKVISL-S-EAE---EG-YEEI--RG-----------------------EIEMLQQCNHPNVVRYLGSH-Q----------------GEDYLW-IV-MEYCGGGSV--AD-LMH-------L---S-DeP--LE-EA-QIAYICRESLKGLAYLHSIFKVHRDIKGGNILL--TD-KGEVKLGD--FGVAAQLTR--T-M------------------------S-----------------K-RN--T-FI-GTPHW-------MAPE-VI--Q--E-----S-RYDGKV--D-VWALGISAIEMAEG-LPPRS-NIH-----PMR--VIFMI------S--------REPA-P--ML----Ed---------------Ke-------------------------K-WSL-------LFHDWVAKCLAKDPRVRPTAQALLQHKF-I-E-K-S--KA--G-As------VL--LPLIerc---K---------------------------Il-K-A------Q-----------------------------------------------LL----E-Q-------------------------------------------------------------------------------QRKEEEAGAS
'kfl00339_0070_v1.1-Klebisormidium'   M---ATdnfea-------------------T-K-------------------------------I------------IGK-GSFGD-VYRGVD-----KA------T--G------K-D-VAIKIIDL-E-EAE---DE-VDDI--QK-----------------------EISVLSQCRSPYVTEYYGAY-L----------------QGTKLW-IV-MELMAC-SV--AD-MLE-------T---G-P-P--LD-EA-AIACVLRDLLKALDYLHGEGKIHRDIKAANILL--TS-EGEVKVAD--FGVSAQLTR--T-V------------------------S-----------------K-RK--T-FV-GTPFW-------MAPE-VI--Q--Hs----E-GYNEKA--D-IWSLGITAIEMAKG-EPPLA-DLH-----PMR--VLFLI------P--------KSPS-P--QL----D----------------D--------------------------H-FSR-------PFKEFVALCLKKDPAERPTAKELLKHRF-I-R-S-A--KR--P-A-------KL--LEKIsehv--S---------------------------Q--R-E----AQG-----------------------------------------------LA----A-Gsp-----------------------------------------------------------------------------VQTRIAQATL
'kfl01173_0020_v1.1-Klebisormidium'   M---AElq----------------------R-A-------------------------------YpttaadyKLHEEIGQ-GVSAV-VYRATC-----LP------Y--M------E-V-VAVKVLDL-E-KCN---NS-LDEI--RK-----------------------EAQTMSLINHPNVVKAYCSF-V----------------VDVNLW-VV-MPFLAGGSC--LH-IMK-------S---AyPeG--FD-EP-VIATVLKETLKALDYLHRHGHIHRDVKAGNILI--DT-NGTVKLAD--YGVSAFMFD--S-Gdrq---------------------R-----------------S-RQ--T-FV-GTPCW-------MAPE-VM--E--Qv----H-GYDFRA--D-IWSFGITALELAHG-HAPFS-KYP-----PMK--VLLMT------L--------QNAP-P--GL----Dypqd------------K--------------------------R-FSK-------SFKELIGLCLVKEPGKRPTAEKLLKHSF-F-K-H-A--KT--A-Dyiqrh--ILdaLPPLgerv--K---------------------------Nl-K-Akd--AAR-----------------------------------------------RA----QaKmpmieqeersnneykrgvsgwnfdlddlkaqaalmeddep---------------------------------------PARDDRSRRT
'AANG006772-Anthocerus'               M---ENdhskdirrrsgatndnvtredps-L-K-------------------------------Y-------ELLNELGK-GSYGA-VYKARD----------------------------------------------------------------------------------------------------------------------------------------------------------------------------------------------------------------------------------------------------------------------------------------------------------------------------------------------------------------------------------------------------------------------------------------------------------------------------------------------------------------------------------------------------------------------------------------------------------------------------------------------------------------------------------------------------------------------------
'AANG007497-Anthocerus'               -----------------------------------------------------------------------------------------------------------------------------------------SS-IDSI--RK---------------------------------------------------------------------------------------------------F-SeGtnF------------------------------------------------------------------------------------------------------------------------------------------------------------------------------------------------------------------------------------------------------------------------------------------------------------------------------------------------------------------------------------------------------------------------------------------------------------------------------------------------------------------------------------------------YHLEDKIGEG
'AANG002657-Anthocerus'               M---EE------------------------K-Kt------------------------------YpvvasgyKILEEVGQ-GVSAT-VYRAMC-----LP------L--S------E-I-VAIKSLDL-E-KCN---SN-LDEI--RR-----------------------E---------------------------------------------------------------------------------------------------------------------------------------------------------------------------------------------------------------------------------------------------------------------------------------------------------------------------------------------------------------------------------------------------------------------------------------------------------------------------------------------------------------------------------------------------------------------------------------------------------------------------------------------
'AANG014577-Anthocerus'               M---EA--------------------------R-------------------------------F-------QPLQLIGK-GSFGD-VYRGFD-----KE------L--G------K-D-VAIKVIDL-E-EAE---DE-VDDI--QK-----------------------EISVLSQCRC------------------------------------------------------------------------------------------------------------------------------------------------------------------------------------------------------------------------------------------------------------------------------------------------------------------------------------------------------------------------------------------------------------------------------------------------------------------------------------------------------------------------------------------------------------------------------------------------------------------------------------
'Azfi_s0117.g046584-Azolla'           ----EDpt----------------------L-K-------------------------------Y-------ELLDELGK-GSYGS-VYKARD-----LK------T--S------E-L-VAIKVISL-S-EGE---EG-YEDI--CG-----------------------EIEMLQECNHPNVVRYLGSY-Q----------------AEEYLW-IV-MEYCGGGSV--AD-LLQ-------V---T-EeT--LE-ER-QIAYVCAEALKGLAYLHSIYKVHRDIKGGNILL--TE-QGEVKLGD--FGVAAQLTR--T-L------------------------S-----------------K-RN--T-SI-GTPHW-------MAPE-VI--Q--G-----T-QYDGKV--D-VWSLGISAIEMAEG-LPPRC-HVH-----PLR--VLFMI------L--------KEPA-P--ML----Ed---------------Ke-------------------------K-WSL-------IFHDFVAKCLTKETRIRQSATDMLEHKF-I-A-R-C--NG--N-As------CM--LPRIekarl-I---------------------------Ml-Q-T------------------------------------------------------------V-P-------------------------------------------------------------------------------QRTLQNLDTS
'Azfi_s0139.g051166-Azolla'           M---ERkasfssdprae-------------K-Km------------------------------YplaaseyKLLEEIGK-GVSAI-VYRAKC-----IP------L--N------E-F-VAIKALDL-E-RCN---SS-LDDI--RR-----------------------EAQTMSLINHPNVVKAFCSF-V----------------VEQFLW-VV-MPFMAGGSC--LH-IMK-------A---AyPdG--FE-EP-IIASFLKETLKALEYLHNQGHIHRDVKAGNILV--DG-NGTIKLGD--FGVSACMFD--T-Gdrq---------------------R-----------------S-RI--T-FV-GTPCW-------MAPE-VM--E--Qv----H-GYDFKA--D-IWSFGITALELAHG-HAPFS-KYP-----PMK--VLLMT------L--------QNAP-P--GL----Dyerd------------K--------------------------R-FSK-------SFKEMVAMCLVKDPSKRPSAEKLLKHSF-F-K-H-V--KS--A-Dyiart--ILdpLPPLwqrv--R---------------------------Dv-K-Mrd--EAR-----------------------------------------------LAe---K-KmpygeqearsqfksdmeanfgchfhrepkcllselddkglkvmliigimkneykrgvsswnfdledlkaqaalneaeppVKDDVKKDSD
'Azfi_s0158.g053902-Azolla'           -----E------------------------A-R-------------------------------F-------ESLKTIGK-GSFGD-VKKGFD-----KE------L--G------R-D-VAIKVIDL-E-EAE---DE-VEEI--QK-----------------------EISVLSQCRSPYITEYYGSY-L----------------HQTKLW-II-MEFMAGGSV--AD-LLH-------T---G-P-P--LD-EG-SIACILRDLLHALDYLHSEGKIHRDIKAANILL--TL-NGDVKVAD--FGVSAQLTR--T-M------------------------S-----------------K-RK--T-FV-GTPFW-------MAPE-VI--Q--Ss----D-GYNEKA--D-IWSLGITAIEMAKG-EPPYA-DLY-----PMR--VLFLI------P--------KNNP-P--QL----D----------------D--------------------------H-FSK-------PMKEFVSLCLKKNPAERPSAKELLKHRF-V-K-N-V--RK--S-S-------RL--LERIrerp--Drqfesse--------------------Dl-S-Tse--RTPfeeatikviprkpp---------------------------------IS----S-Twdfgtgtgtfqstgtvrsmkpa---------------------------------------------------------MPELDSESAS
'Azfi_s1840.g107359-Azolla'           M---EQkvnk--------------------K-K-------------------------------YplsassyTLLEEVGQ-GASAL-VYRAKC-----IT------L--N------E-I-VAIKVLDM-E-RCN---SS-LDDV--RR-----------------------EAQTMSLISHPNVLSAFCSF-V----------------VDHNLW-VV-MPYMAGGSC--LH-IMK-------S---SyPdG--FE-EP-IIATVLKECLKALEYLHAHGHIHRDVKAGNILI--DA-HGNVKLGD--FGVSACMFD--T-Gdrq---------------------R-----------------A-RN--T-FV-GTPCW-------MAPE-VL--E--Qv----H-GYDFKA--D-IWSFGITALELAHG-HAPFS-KYP-----PMK--VLLMT------L--------QNAP-P--GL----Dyerd------------K--------------------------R-FSK-------SFKEMIAMCLVKNPARRPTAEKLLKHSF-F-K-H-T--KS--P-Eylvrt--VLdgLAPLgqrf--Q---------------------------Dl-K-Vkd--AER-----------------------------------------------LA----Q-Kqmpfgekeersqteykrgvsswnfdiedlkaqaaamqdddg--------------------------------------CFATGKEDAE
'Azfi_s2076.g108990-Azolla'           M---EQkvnk--------------------K-K-------------------------------YplsassyTLLEEVGQ-GASAL-VYRAKC-----IT------L--N------E-I-VAIKVLDM-E-RCN---SS-LDDV--RR-----------------------EAQTMSLISHPNVLSAFCSF-V----------------VDHNLW-VV-MPYMAGGSC--LH-IMK-------S---SyPdG--FE-EP-IIATVLKECLKALEYLHAHGHIHRDVKAGNILI--DA-HGNVKLGD--FGVSACMFD--T-Gdrq---------------------R-----------------A-RN--T-FV-GTPCW-------MAPE-VL--E--Qv----H-GYDFKA--D-IWSFGITALELAHG-HAPFS-KYP-----PMK--VLLMT------L--------QNAP-P--GL----Dyerd------------K--------------------------R-FSK-------SFKEMIAMCLVKNPARRPTAEKLLKHSF-F-K-H-T--KS--P-Eylvrt--VLdgLAPLgqrf--Q---------------------------Dl-K-Vkd--AER-----------------------------------------------LA----Q-Kqmpfgekeersqteykrgvsswnfdiedlkaqaaamqdddg--------------------------------------CFATGKEDAE
'Chabra1|335919|rna-CBR_g32298-Chara' M---DKsaav--------------------K-E-------------------------------YptrvedyDLQEDCGR-GEGAI-VYRALC-----LP------L--N------E-A-VAVKVIDL-E-SCS---SN-LDDI--RK-----------------------ETQTMRLI--------------------------------------------------------------------------------------------------------------------------------------------------------------------------------------------------------------------------------------------------------------------------------------------------------------------------------------------------------------------------------------------------------------------------------------------------------------------------------------------------------------------------------------------------------------------------------------------------------------------------------------
'Chabra1|337629|rna-CBR_g30118-Chara' M---EE------------------------K-Kg------------------------------LptnakdyRLLQECGS-GVSAT-VYRSLC-----IP------L--N------E-I-VAIKVLDL-E-KCQ---ST-LDEI--RK-----------------------EAQTMSLINHP-----------------------------------------------------------------------------------------------------------------------------------------------------------------------------------------------------------------------------------------------------------------------------------------------------------------------------------------------------------------------------------------------------------------------------------------------------------------------------------------------------------------------------------------------------------------------------------------------------------------------------------
'Chabra1|339814|rna-CBR_g37697-Chara' --------------------------------R-------------------------------Y-------EIVGMIGK-GSFGD-V---------------------------------------------------------------------------------------------------------------------------------------------------------------------------------------------------------------------------------------------------------------------------------------------------------------------------------------------------------------------------------------------------------------------------------------------------------------------------------------------------------------------------------------------------------------------------------------------------------------------------------------------------------------------------------------------------------------------------------
'Chabra1|355109|rna-CBR_g3422-Chara'  M---DNaggm--------------------K-A-------------------------------YptragdyKFLEECGH-GVSAI-VYRALC-----VP------L--N------E-I-VAIKVLDL-E-KCS---SN-LDEI--RR-----------------------EATTMSLI--------------------------------------------------------------------------------------------------------------------------------------------------------------------------------------------------------------------------------------------------------------------------------------------------------------------------------------------------------------------------------------------------------------------------------------------------------------------------------------------------------------------------------------------------------------------------------------------------------------------------------------
'Chabra1|356485|rna-CBR_g2836-Chara'  ----EDpt----------------------M-R-------------------------------Y-------ELLNELGK-GSYGA-VYKARD-----LH------T--S------E-L-VAIKVISL-S-EAE---EG-YEEI--RG-----------------------EIEML-----------------------------------------------------------------------------------------------------------------------------------------------------------------------------------------------------------------------------------------------------------------------------------------------------------------------------------------------------------------------------------------------------------------------------------------------------------------------------------------------------------------------------------------------------------------------------------------------------------------------------------------
'Chrsp31S04792-Chlorokybus'           M---PSagsltlgsasdg------------R-Km------------------------------YpttadayVLLEESGT-GVSSV-VWKAKC-----VP------L--N------E-T-VAVKVMDL-E-RC---------------------------------------------------------------------------------------------------------------------------------------------------------------------------------------------------------------------------------------------------------------------------------------------------------------------------------------------------------------------------------------------------------------------------------------------------------------------------------------------------------------------------------------------------------------------------------------------------------------------------------------------------------------------------------LGS
'Chrsp6S00594-Chlorokybus'            M---GSaddggggggggsvvgaplsdqdptR-L-------------------------------Y-------ELLQPLGK-GSYGA-VYKARD-----LR------S--S------E-L-VAVKIINL-G-EGE---ES-L----------------------------------------------------------------------------------------------------------------------------------------------------------------------------------------------------------------------------------------------------------------------------------------------------------------------------------------------------------------------------------------------------------------------------------------------------------------------------------------------------------------------------------------------------------------------------------------------------------------------------------------------------------------------------
'tr|E1ZJW9-Chlorella'                 M---AGsdggpaaspa--------------S-R-------------------------------Y-------ELGELIGK-GSFGT-VHRGYD-----TV------A--Q------M-E-VAIKLIDL-E-DIE---ED-IAEI--Q----------------------------------------------------------------------------------------------------------------------------------------------------------------------------------------------------------------------------------------------------------------------------------------------------------------------------------------------------------------------------------------------------------------------------------------------------------------------------------------------------------------------------------------------------------------------------------------------------------------------------------------------------------------------
'tr|E1ZPY0-Chlorella'                 M---APsqqssspa----------------R-Rrqgseadaysitdpfki--------------F-------ELIHPLGR-GSYGA-VHKARI-----LS------S--G------D-I-VAVK---------------------------------------------------------------------------------------------------------------------------------------------------------------------------------------------------------------------------------------------------------------------------------------------------------------------------------------------------------------------------------------------------------------------------------------------------------------------------------------------------------------------------------------------------------------------------------------------------------------------------------------------------------------------------------------------
'tr|E1ZTI4-Chlorella'                 ----------------------------------------------------------------Y-------DLVEECGR-GVSAT-VYRAIC-----KT------Y--N------E-E-VAVKLLDL-E-NMN---CS-LDEI--VR-----------------------EAQTMRQLNHPNL---------------------------------------------------------------------------------------------------------------------------------------------------------------------------------------------------------------------------------------------------------------------------------------------------------------------------------------------------------------------------------------------------------------------------------------------------------------------------------------------------------------------------------------------------------------------------------------------------------------------------------
'TnS000331967t03-Gnetum'              ----EDps----------------------T-K-------------------------------Y-------ELLDELGK-GSYGS-VFKARD-----LR------T--S------E-L-VAIKMISL-S-EGE---EG-YDEI--RG-----------------------EIEMLKQCNHPNVVRYLASY-Q----------------SEDYLW-IV-MEYCGGGSV--AD-LMK-------F---T-DeP--LE-ED-QIGYICREALKGLSYLHSIYKVHRDIKGGNILL--SE-QGEVKLGD--FGVAAQLTR--T-M------------------------S-----------------K-RN--T-FI-GTPHW-------MAPE-VI--Q--E-----S-RYDGKV--D-VWALGVSAVEMAEG-LPPRW-DVH-----PMR--VLFMI------S--------SEPA-P--ML----Ed---------------Ke-------------------------K-WSL-------VFHDFVAKCLTKEPQKRPTARDMLRHKF-I-E-K-C--KS--T-As------SM--LPKIeka---R---------------------------Qi-K-Ldm--ANQeynigrgtsasgggtvkmnepyvgttpskvnkgahpeihagitdssgAA----K-E-------------------------------------------------------------------------------------EEFG
'TnS000076667t02-Gnetum'              M---SNssgisgie----------------S-R-------------------------------F-------LNLELIGK-GSFGD-VFKGYD-----KE------L--N------K-E-VAVKVIDL-E-EAE---DE-VEDI--QK-----------------------EISVLSQCRSPYITEYYGSY-L----------------HETKLY-IV-MEYMAGGSV--SD-LLE-------I---G-P-P--LD-EG-SIACILRDLLHAIEYLHTEGKIHRDIKAANILL--TA-NGDVKVAD--FGVSAQLTR--T-V------------------------S-----------------K-RK--T-FV-GTPFW-------MAPE-VI--Q--Ns----D-GYNEKA--D-IWSLGITAIEMAKG-EPPYA-DLH-----PMR--VLFLI------P--------KNNP-P--QL----D----------------D--------------------------H-FSR-------LMKEFVSLCLKKNPTERPSAKDLLKHRF-I-K-N-A--RK--S-P-------KL--LERIrerp--Kv--------------------------Hi-R-Kvr--ETQkletlnaetvsekvnsskyaseteslpyshrn---------------IP----K-Naswdfsttgapatgtvravkpp---------------------------------------------------------NISSRDRKLD
'TnS000022753t07-Gnetum'              M---ADg-----------------------R-E-------------------------------YptsasgyRLLEVIGR-GASAT-VFRAKC-----LP------F--D------E-I-VAIKSIDL-D-RSN---IN-LDAI--SL-----------------------EARTMRLIDHPNLITAHCSF-V----------------VDNFLW-VV-MPFMAHGSC--QH-IME-------A---AyPqG--FS-EP-VIGSILKQVLNALNYLHEHGHIHRDVKAGNILV--DT-VGEVKLCD--FGVAAYLFD--K-Gnlq---------------------H-----------------S-RY--T-VV-GTPCW-------MAPD-VL--P--Dg----K-GYNFKA--D-IWSFGITAIELAHG-HPPYS-N---------------ET------P--------QKA--------------------------------------------------------------------FKEIVDICLERDPRKRPTVKQLLKHPF-F-K-K-A--KS--L-Ehfsmh--LFttLPPLwerv--K---------------------------Am-E-Egs--CIR-----------------------------------------------IS----A-Hpi-----------------------------------------------------------------------------VILEDKEHEY
'TnS000947333t01-Gnetum'              M---EE--------------------------I-------------------------------FplepsgyEVHEQVGH-GVSAT-VFRAFC-----KS------L--K------K-I-VAIKVLDL-D-RCN---SN-LDDI--RR-----------------------EAQTMNLIDHPNVVRAYCSF-V----------------VDQHLW-VV-MPYMGGGSC--LH-IMK-------L---AyPnG--FE-ES-VIASILREVLKALQYLHGEGHIHRDVKAGNILV--DI-NGIVKLAD--FGVSACMFD--T-Gdrq---------------------R-----------------S-RK--T-FV-GTPCW-------MAPE-VM--E--Qk----N-GYDFKA--D-IWSFGITALELAHG-HAPFS-KHS-----PAK--VFLET------L--------RNAP-P--GL----Dyard------------K--------------------------K-FSR-------SFREMISMCLVKDPNRRPSAEKLLKHSF-F-K-Q-A--RS--N-Syiane--ILhgLPPLveri--K---------------------------Il-K-Ekd--DDR-----------------------------------------------LA----Q-Ektpygieeeksqneykrgisgwnfdlqelksqaalikdddl--------------------------------------VDSKMMEHKS
'TnS000060165t02-Gnetum'              M---EHrye---------------------K-R-------------------------------YptskddyELYEEVGQ-GVSAV-VHRALC-----RP------F--N------E-I-VAVKILDL-E-RCN---SN-LDGI--RQ-----------------------EVQTMSLIDHPNLLRAHCSF-I----------------VGQHLW-VI-MPYMSGGSC--LH-IIK-------S---CfPdG--FE-ES-VIATFLRETLKALEYLHSQGHIHRDVKAGNILV--DR-SGAVKLAD--FGVSACMFD--S-Gdrq---------------------R-----------------S-RN--T-FV-GTPCW-------MAPE-VM--E--Ql----N-GYDFKA--D-IWSFGITALELAHG-HAPFS-KYP-----PMK--VLLMT------L--------QNAP-P--GL----Dyerd------------K--------------------------R-FSK-------SFKEMVAQCLVKDPSKRPSSTKLLKNHF-F-K-H-V--RS--N-Dyivrt--VLhgLAPLgqrf--E---------------------------El-K-Kke--KER-----------------------------------------------ME----Q-Nkmayeekeersqseyirgisawnfdledlkaqaaliqddde--------------------------------------VPAPKEHLSD
'TnS000821935t04-Gnetum'              M---DQisgssss-----------------K-R-------------------------------YslneggyRLLAEIGR-GAHAT-VYEAECssgegVA------R--G------E-H-VAIKCVNL-D-GAA---TV-LERV--HT-----------------------ESRTMSLLSHPNIVRAHCSF-Aas--------------QSQSLW-VV-MPLMAGGSA--ES-ALR-------Crr-A-P----LD-EP-LAGAVLAQALRGLSYLHAQGHIHRDIKAGNLLL--DS-SGTVQIAD--FGVSASVFQ--A-Gdr----------------------L-----------------L-RR--T-FT-GTPLW-------MAPE-VV--D--Qa----G-AYDMKA--D-IWSLGITAAELVQA-LP---------------------------------------------------N----------------KkapaamflqaratgvaeminaglssrK-FSK-------AFREMVSLCLQRDPARRPSAEKLLKHAF-F-R-H-V--KG--R-Efvvkh--LLenLPPVaera--Rlcrpwpllgcpa---------------Da-E-Dee--EEEdeedka-----------------------------------------SM----Q-Rcrrisgwnfdeddqrcnaldr----------------------------------------------------------SHGSADAAAA
'TnS000010783t01-Gnetum'              ---------------------------------------------------------------------------------------------------------------------------------------------------------------------------------------------------------------------------------------------------------------------------------------------------------------------------------M-----------------------------------------------------------------MAPE-VL--Q--Pg----G-GYDFKA--D-IWSLGITALELAHG-HAPFS-KYP-----PMK--VLLMT------I--------QNAP-P--GL----Dydrd------------K--------------------------K-FSK-------SFKEMVAMCLVKDQTKRPTAEKLLKHSF-F-K-Q-A--KP--P-Ehvvrs--LFqgLPPLwerv--K---------------------------Ml-K-Nkd--AQQ-----------------------------------------------PL----K-Kmsftdeeaksqeeykrgvsawnfdledlktqaaliqdddd---------------------------------------SLGSKEEDEA
'TnS000113885t01-Gnetum'              M---DTlinlsscpk---------------K-H-------------------------------YpvdvsgyVLGEEVGY--NFATnVYKARC-----IP------F--N------E-T-VAIKIIDL-E-KCG---AD-LDEI--SL-----------------------GIRIAPLLNHPNIMKVHCSF-V----------------VEHYVW-IV-MPYMTRGSC--LH-LMK-------A---SfQtG--FE-EA-FIAFYLQEVLKGLMYLHEQGQVHRNIKATNILV--DS-SGLVGLGDiwF-------------------------------------S-----------------T-RNrnT-F------W-------TAPE-LN--Q--Qt----N-VHNPKV--D-IWSIGVTALELSHGpEA----------------------------L--------KENS-PikVL----Diamhkgsqgnsdgrr-K--------------------------K-LSK-------SFVEMITQCLAKDPMRRPSAKRLLRHTF-FsK-Y-S--LS--S-Ehvsga--LMc-LPLLgdqi--K---------------------------Ai-K-Lke--GIMhgs--------------------------------------------QVf---L-Ngekealsqngcsrinsgwnfelegsdi----------------------------------------------------VSFREEKLSA
'ME000247S04224-Mesotaenium'          M---EE--------------------------Q-------------------------------Y-------ELNELIGR-GSFGD-VYRAVD-----RK------T--G------K-E-VAIKIIDL-D-DTE---DD-VEDI--QK-----------------------EIGVLGETRSPYITEYYGS--------------------------------------------------------------------------------------------------------------------------------------------------------------------------------------------------------------------------------------------------------------------------------------------------------------------------------------------------------------------------------------------------------------------------------------------------------------------------------------------------------------------------------------------------------------------------------------------------------------------------L
'ME000293S04947-Mesotaenium'          M---GN-----------------------------------------------------------------------------------------------------------------------------SSE---DG-YDEI--RS-----------------------EIEMLQECNHPNVVRYFGSF-Q----------------GEDCFW-IV-MEYCGGGSV--AD-LMN-------S---T-DeP--LD-EP-LIAY-------------------------------------------------------------------------------------------------------------------------------------------------------------------------------------------------------------------------------------------------------------------------------------------------------------------------------------------------------------------------------------------------------------------------------------------------------------------------------------------------------------------------------------------------
'ME000110S_11048-Mesotaenium'         M---PHsqvthpepldt-------------R-K-------------------------------WptnaadyMLLEEIGQ-GGSAI-VYRAVC-----SP------F--K------E-V-VAIKCLDL-E-KCN---SS-LEDI--RR-----------------------E---------------------------------------------------------------------------------------------------------------------------------------------------------------------------------------------------------------------------------------------------------------------------------------------------------------------------------------------------------------------------------------------------------------------------------------------------------------------------------------------------------------------------------------------------------------------------------------------------------------------------------------------
'Mesvi1549S03163-Mesostigma'          M---GK-----------------------------------------------------------------------------------------------------------------------------DAK---DG-VHSIisRR-----------------------------------------------------------------------------------------------------P-D---------------------------------------------------------------------Mdsg---------------------Qn----------------S---------------------------------------------------------------------------------PM-----------------------------------------------------------------------------------------------------------------------------------------H-------IL------------------------------------------------------------------------------------------------------------A-------------------------------------------------------------------------------PSPSGVEVAS
'Mesvi1691S09237-Mesostigma'          M---AAappgapviakdgttlt--------Q-R-------------------------------Y-------ELHEIVGK-GSFGA-VYRGVD-----RE------T--K------Q-E-VAIKIIDL-E-SAV---AT-WQNV---------------------------EIRVL-----------------------------------------------------------------------------------------------------------------------------------------------------------------------------------------------------------------------------------------------------------------------------------------------------------------------------------------------------------------------------------------------------------------------------------------------------------------------------------------------------------------------------------------------------------------------------------------------------------------------------------------
'Mesvi213S04226-Mesostigma'           M---ADakgtpg------------------A-Svhggdlv------------------------FptnpddyQLLEECGH-GASAV-VWRAMC-----KP------L--N------Q-I-VSVKVLDL-E-RAG---AN-LEEV--R----------------------------------------------------------------------------------------------------------------------------------------------------------------------------------------------------------------------------------------------------------------------------------------------------------------------------------------------------------------------------------------------------------------------------------------------------------------------------------------------------------------------------------------------------------------------------------------------------------------------------------------------------------------------
'OT_ostta13g01940T0-Ostreococcus'     M---ARggasaaeesdsasd----------A-Qsppmv--------------------------YpteaaayELIEEIGR-GVSAT-VWRAKC-----LK------N--D------E-T-VAVKVLDL-E-EHEp--EH-LDEI--RR-----------------------EAQTMSMLSHPNLVKYHCSF-V----------------NETSLW-VV-MPYLAGGSA--LN-LMK-------W---ShPsG--FD-EP-IIACIVKAACKALDYFHRNGNIHRDVKAGNILV--DE-DGTVKLAD--FGVSASCWG--S-Ggrp---------------------R-----------------S-HQ--T-FV-GTPCW-------MAPE-VM--E--Qe----H-GYDFHA--D-IWSLGITCLELCHG-HAPFS-KYP-----PMK--VLLMT------L--------QNPA-P--TLe---Esaed------------G--------------------------RsFSR-------HLREFVGLCLQKDPSKRPTASKLLEHKF-L-K-D-A--KK--A-Dwlakt--LLdnIPSLgert--Q---------------------------Rl-A-Erd--ARR-----------------------------------------------RA----E-Skvgeeqreaasaeaykhgvsnwnfdmadlkaqaaalddp----------------------------------------VVAESEAVAA
'OT_ostta02g03420T0-Ostreococcus'     --------------------------------R-------------------------------Y-------RLLTRVGR-GATGE-VYRAID-----VTkdvttgL--NqnqdpnA-H-VAVKLVDL-E-DAE---DE-VADI--QR-----------------------EIGILAQCASPYVTKYLGSA-Llr--------------GTSKLA-IV-MEYMAGGSA--RH-LVEeiehsgdS---S-SkG--LG-EG-EISFITRDVLRALEYLHAEGKIHRDVKAANVLL--TA-SAEARLAD--FGVSGQMTH--T-L------------------------Ga----------------R-RK--T-FT-GTPFW-------MAPE-VI--Q--Gg----E-GYDEKA--D-IWSLGITCYELATG-SAPHS-DLH-----PMR--VLFVI------P--------KEDP-P--SLppdgD---------------------------------------------FSD-------DFRDFVSQCLRKDPLERPSAEELLKHPF-V---------------------------ARF------Dvaaiq----------------------Tl-Q-Arv--DKH-----------------------------------------------IA----L-Tdd-----------------------------------------------------------------------------EEGAHDSASA
'Sacu_v1.1_s0028.g009859-Salvinia'    M---EAkle---------------------K-Rsvtdarrt-----------------------YpvsasgyQLLEEVGR-GVSAV-VYRAKC-----LP------F--S------D-D-VAIKALDL-D-RCN---SN-LDDI--RR-----------------------EAQTMSLINHPNVIKAYCSF-V----------------VDRSLW-VV-MPYMAGGSC--LH-IMK-------S---AyPeG--FE-EP-IIASFLKETLKALEYLHHQGHIHRDVKAGNILV--DS-NGSIKLGD--FGVSACMFE--S-Gdrq---------------------R-----------------S-RN--T-FV-GTPCW-------MAPE-VM--E--Qs----H-GYDFKA--D-IWSFGITALELAHG-HAPFS-KYP-----PMK--VLLMT------L--------QNAP-P--GL----Dyerd------------R--------------------------R-FSK-------AFKEMIAMCLVKDPKKRPTAEKLLKHSF-F-K-H-A--RS--A-Eyiart--IIaaLPPLweri--K---------------------------E---------AAR-----------------------------------------------LA----Q-Kkvpydeqeersqneykrgvsswnfdmevlkaeaalne------------------------------------------IESVKKVAEG
'Sacu_v1.1_s0098.g019462-Salvinia'    M---PE--------------------------Kv------------------------------FptqaadyDLLEEIGR-GAFAV-VRRALC-----KP------M--N------L-L-VAIKRIDL-E-SCN---CS-LESV--GK-----------------------EAHFMSIVDHPNVMKAYCSF-N----------------VDHFLW-VV-MPYMDGGSC--LH-IMK-------I---CcPdG--LN-ES-LTAIILKETLKGLDYLHRQQQIHRDIKAGNILI--DS-SGSVKLGD--FGTSAYMFG--Q-Ggge---------------------R-----------------V-RK--T-FT-GTPCW-------MAPE-VM--E--Qk----H-GYDFSA--D-IWSFGITALELAHG-HAPFS-KYP-----PMK--VLLMT------I--------QHAP-P--TL----Dqera------------K--------------------------H-FSK-------GFREMVKLCLDKDPSKRPTTEKLLKHPF-F-R-N-A--KN--D-Sfkiqk--LLhgLAPLwere--K---------------------------Il-R-Dey--KRG-----------------------------------------------IS----C-Wnfdvetlkdqaaleeddvl------------------------------------------------------------SAGEDDDLLG
'Sacu_v1.1_s0146.g023088-Salvinia'    ----EDpt----------------------L-K-------------------------------Y-------ELLDELGK-GSYGA-VYKARD-----RK------T--S------D-L-VAIKVISL-S-EGE---EG-YDDI--CG-----------------------EIEMLQECNHPNVVRYLGSY-Q----------------AEEYLW-IV-MEYCGGGSV--AD-LLQ-------V---T-EeT--LE-ER-QIAYICAEALKGLAYLHSIYKVHRDIKGGNILL--TE-QGEVKLGD--FGVAAQLTR--T-L------------------------S-----------------K-RN--T-SI-GTPHW-------MAPE-VI--Q--G-----T-RYDGKV--D-VWSLGISAIEMAEG-LPPRW-NVH-----PLR--VLFMI------F--------REPA-P--ML----Eg---------------Ke-------------------------K-WSL-------IFHDFVAKCLTKETRLRPSATDILEHKF-I-T-K-C--NG--N-As------CM--LPRIekarl-I---------------------------Rl-Q-T----------------------------------------------------------------------------------------------------------------------------------------------APQRIPQDLD
'Sacu_v1.1_s0149.g023298-Salvinia'    M---ERkasfssdsrte-------------K-Kv------------------------------YplvasdyKLLEEIGK-GFSAI-VFRAKC-----IP------L--G------E-F-VAIKTVDL-E-RCN---GN-L---------------------------------------------AYCSF-V----------------VEQSLW-VV-MPFMAGGSC--LH-IMK-------A---AyPeG--FE-ET-IIASFLKETLKALEYLHQQGHIHRDVKAGNILV--DG-NGAVKLGD--FGVSACMFD--T-Gdrq---------------------R-----------------S-RN--T-FV-GTPCW-------MAPE-VM--E--Qv----H-GYDFKA--D-IWSFGITALELAHG-HAPFS-KYP-----PMK--VLLMT------L--------QNAP-P--GL----Dyerd------------K--------------------------K-FSK-------SFKEMVAMCLVKDPSKRPSAEKLLKHSF-F-K-H-A--KS--A-Dyiart--ILdpLPPLwerv--R---------------------------Ev-K-Mrd--EAR-----------------------------------------------LAe---K-Kmpygeqearsqneykrgvsswnfdledlkaqaalnevepp---------------------------------------MKDDIRKEFY
'Sacu_v1.1_s0212.g025959-Salvinia'    M---DK------------------------K-K-------------------------------YplsapyyTLLEEVGQ-GASAA-VYRAKC-----IP------T--N------E-I-VAIKILDM-E-RCN---SN-LDDI--RR-----------------------EAQTMSLINHPNVLSAYCSF-V----------------VEHSLW-VV-MPYMAGGSC--LH-IMK-------S---AyPdG--FE-EP-VIATVLKECLKALEYLHSHGHIHRDVKAGNILI--DS-VGNIKLGD--FGVSACMFD--T-Gdrq---------------------R-----------------T-RN--T-FV-GTPCW-------MAPE-VL--E--Qv----H-GYDFKA--D-IWSFGITALELAHG-HAPFS-KYP-----PMK--VLLMT------L--------QNAP-P--GL----Dyerd------------K--------------------------R-FSK-------SFKEMIAMCLVKNPAKRPTAEKLLRHSF-F-K-H-S--RS--P-Dyiart--LLdnLDPLgqrf--R---------------------------Dl-K-Lkd--AER-----------------------------------------------LA----Q-Kkmpfdekeersqteykrgvsswnfdiedlkaqaasiedddg--------------------------------------CYATGKEELE
'Vocar.0005s0155.1-Volvox'            M---ERaltgltarlts-------------R-Kstkdlatlatgke------------------WptdasafKILDDCGR-GVSAT-VHRAIC-----LD------N--G------A-E-VAVKLMNL-----------------------------------------------------------------------------------------------------------------------------------------------------------------------------------------------------------------------------------------------------------------------------------------------------------------------------------------------------------------------------------------------------------------------------------------------------------------------------------------------------------------------------------------------------------------------------------------------------------------------------------------------------------------------------------------
'Vocar.0007s0076.1-Volvox'            M---ASeryer-------------------R-H-------------------------------C------------IGR-GSFGD-VYEGVD-----TE------T--G------N-P-VAIKVIDL-E-NVE---DD-IQDI--HK-----------------------EIQALAGCKCKNITEYYGS---------------------------------------------------------------------------------------------------------------------------------------------------------------------------------------------------------------------------------------------------------------------------------------------------------------------------------------------------------------------------------------------------------------------------------------------------------------------------------------------------------------------------------------------------------------------------------------------------------------------------
'Vocar.0003s0077.1-Volvox'            M---ESevas--------------------S-R-------------------------------F-------QLQNVLGK-GAYGT-VYSAVD-----GQ------T--G------E-T-VAIKVI---------------------------------------------------------------------------------------------------------------------------P-----------------------------------------------------------------------------------------------------------------------------------------------------------------------------------------------------------------------------------------------------------------------------------------------------------------------------------------------------------------------------------------------------------------------------------------------------------------------------------------------------------------------------------------------------------VTDQ
'AL1G37450.t1-A.lyrata'               Mt--SSsg----------------------T-K-------------------------------FpldakdyELLERIGD-GV-----YRARC-----IL------L--D------E-I-VAIKIWNL-E-KCT---KD-LETI--KK-----------------------EVHRLSSIDHPNLLRSHCSF-I----------------DGTSLW-IV-MPYMSCGSC--LN-IMK-------S---VyPnG--LE-EP-VVAIFLREILKALVYLHGLGYIHGNVKAGNILV--DS-EGTVKLG----------------Vermpt-------------------S-----------------S-GN--T-FV-GTPCW-------IAPEeDT--Q--Qv----D-GYGFKL--D-IWSFGMTALELAHG-HSPFS-KYPhtvapPL-------T------L--------QNSPcP--VY----Eed--------------N--------------------------K-FSK-------SFRELVAACLIKDLEKRPTASKLLEYPF-L-Q-H-T--LS--T-Eylast--ILdsLYPLgerf--R---------------------------Kl-K-Eee--AKLvkridg-----------------------------------------NS----E-Klsq----------------------------------------------------------------------------VTIEGLLTSG
'AL1G61540.t1-A.lyrata'               ---------------------------------------------------------------------------------------------------------------------------------------------------------------------------------------------------------------------------------------------------------------------------------------------------------------------------------------------------------------------------------------------------MAPE-VI--Q--Ns----E-GYNEKA--D-IWSLGITMIEMAKG-EPPLA-DLH-----PMR--VLFII------P--------RESP-P--QL----D----------------E--------------------------H-FSR-------PLKEFVSFCLKKAPAERPSAKELLKHRF-I-K-N-A--RK--S-P-------KL--LERIrerp--Ky--------------------------Qv-K-Ede--EIPtngpkspvessgtvrvagdergqgtsgtsfqvk--------------TV----R-Nagwdfsfggsqgagtvralkpp---------------------------------------------------------QARERRQEVS
'AL2G28310.t1-A.lyrata'               M---STtslpdsitredpt-----------T-K-------------------------------Y-------EFLNELGK-GSYGS-VYKARD-----LK------T--S------E-I-VAVKVISL-T-EGE---EG-YEEI--RG-----------------------EIEMLQQCNHPNVVRYLGSY-Q----------------GEDYLW-IV-MEYCGGGSV--AD-LMN-------V---T-EeA--LE-EY-QIAYICREALKGLAYLHSIYKVHRDIKGGNILL--TE-QGEVKLGD--FGVAAQLTR--T-M------------------------S-----------------K-RN--T-FI-GTPHW-------MAPE-VI--Q--E-----N-RYDGKV--D-VWALGVSAIEMAEG-LPPRS-AVH-----PMR--VLFMI------S--------IEPA-P--ML----Ed---------------Ke-------------------------K-WSL-------VFHDFVAKCLTKEPRLRPTAAEMLKHKF-V-E-R-C--KT--G-As------AM--SP---------------------------------------K-Iek--SRQiravmal----------------------------------------QA----Q-Svvapssed-----------------------------------------------------------------------TSTLGPKSNE
'AL2G29800.t1-A.lyrata'               M---AGsst---------------------K-R-------------------------------FplyakdyELFEEVGE-GVSAT-VYKARC-----IA------L--N------E-I-VAVKILDL-E-KCR---ND-LETI--RK-----------------------EVHIMSLIDHPNLLKAHCSF-I----------------DRSSLW-IV-MPYMSGGSC--FH-LMK-------S---VyPeG--LE-QP-IIATLLREVLRALVYLHRQGHIHRDVKAGNILI--HS-KGVVKLGD--FGVSACMFD--S-Germ---------------------R-----------------T-RN--T-FV-GTPCW-------MAPE-VM--Q--Qv----D-GYDFKA--D-IWSFGITALELAHG-HAPFS-KYP-----PMK--VLLMT------L--------QNAP-P--RL----Dydrd------------K--------------------------K-FSK-------SFRELIAACLVKDPKKRPTAAKLLKHPF-F-K-H-A--RS--T-Dylsrk--ILhgLSPLgerf--K---------------------------Kl-K-Eae--AELfkgi-------------------------------------------NG----D-Keqlsqheymrgisawnfdledlrrqaaivpndem---------------------------------------------CNSEIQELNT
'AL2G40330.t1-A.lyrata'               M---EK------------------------K-K-------------------------------YpigpehySLYEVIGQ-GVSAL-VHRALC-----IP------F--D------E-V-VAIKILDF-E-RDN---CD-LNNI--SR-----------------------EAQTMMLVDHPNVLKSHCSF-V----------------SDHNLW-VI-MPYMSGGSC--LH-ILK-------A---AyPdG--FE-EA-IIATILREALKGLDYLHQHGHIHRDVKAGNILL--GA-RGAVKLGD--FGVSACLFD--S-Gdrq---------------------R-----------------T-RN--T-FV-GTPCW-------MAPE-VM--E--Ql----H-GYDFKA--D-IWSFGITGLELAHG-HAPFS-KYP-----PMK--VLLMT------L--------QNAP-P--GL----Dyerd------------K--------------------------K-FSR-------SFKQMIASCLVKDPSKRPSAKKLLKHSF-F-K-Q-A--RS--S-Dyiark--LLdgLPDLvnrv--Q---------------------------Ai-K-Kke--EDM-----------------------------------------------LA----QeKmadgekeelsqneykrgisgwnfnlddmkaqasliqdmdc---------------------------------------GFSDSLSGST
'AL3G27620.t1-A.lyrata'               M---DDvaglreaag---------------A-R-------------------------------F-------SHIELIGR-GSFGD-VYKAFD-----KD------L--N------K-E-VAIKVIDL-E-ESE---DE-IEDI--QK-----------------------EISVLSQCRCPYITEYYGSY-L----------------HQTKLW-II-MEYMAGGSV--AD-LLQ-------S---SnP----LD-ET-SIACITRDLLLAVEYLHNEGKIHRDIKAANILL--TE-NGDVKVAD--FGVSAQLTR--T-I------------------------S-----------------R-RK--T-FV-GTPFW-------MAPE-VI--Q--Ns----E-GYNEKA--D-IWSLGITVIEMAKG-EPPLA-DLH-----PMR--VLFII------P--------RENP-P--QL----D----------------E--------------------------H-FSR-------PVKEFVSLCLKKVPAERPSAKELIKHRF-I-K-N-A--RK--S-P-------KL--LERIrerp--Ky--------------------------Qv-K-Ede--ETPrngpkapvdssgtvrvakdersqgtpgssfqgn--------------TV----K-Nagwdfsvegsqsigavralkpp---------------------------------------------------------QARERRHEVS
'AL6G25490.t1-A.lyrata'               -------------------------------------------------------------------------------------------------------------------------------------------------------------------------------MSLINHPNVLQAHCSF-T----------------AGHQLW-VV-MPYMAGGSC--LH-IIK-------S---SyPdG--FE-EP-VIATLLRETLKALVYLHAHGHIHRDVKAGNILL--DS-NGAVKLAD--FGVSACMFD--T-Gdrq---------------------R-----------------S-RN--T-FV-GTPCW-------MAPE-VM--Q--Ql----H-GYDFKA--D-VWSFGITALELAHG-HAPFS-KYP-----PMK--VLLMT------L--------QNAP-P--GL----Dyerd------------K--------------------------R-FSK-------AFKEMVGTCLVKDPKKRPTSEKLLKHPF-F-K-H-A--RP--A-Dylvkt--ILngLPPLgdry--R---------------------------Qi-K-Ske--ADL-----------------------------------------------LM----Q-Nkseyeahlsqqeyirgisawnfnledlktqaalisdddt----------------------------------------SHAEEPDFNQ
'AL6G44780.t1-A.lyrata'               M---AStssggdk-----------------K-Kkkg----------------------------FsvnpkdyKLMEEVGY-GASAV-VHRAIY-----LP------T--N------E-V-VAIKCLDL-D-RCN---SN-LDDI--RR-----------------------EAQTMTLIDHPNVIKSFCSF-A----------------VDHHLW-VV-MPFMAQGSC--LH-LMK-------A---AyPdG--FE-EA-AICSMLKETLKALDYLHRQGHIHRDVKAGNILL--DD-TGEIKLGD--FGVSACLFD--N-Gdrq---------------------R-----------------A-RN--T-FV-GTPCW-------MAPE-VL--Q--Pg----S-GYDSKA--D-IWSFGITALELAHG-HAPFS-KYP-----PMK--VLLMT------I--------QNAP-P--GL----Dydrd------------K--------------------------K-FSK-------SFKELVALCLVKDQTKRPTAEKLLKHSF-F-K-N-A--KP--P-Eicvkk--LFvdLPPLwtrv--K---------------------------Al-Q-Akd--AAQ-----------------------------------------------LA----L-Kgmasadqdaisqseyqrgvsawnfniedlkeqasllddddi--------------------------------------LTESREEEES
'AL7G29190.t1-A.lyrata'               -----G------------------------K-Qqrg----------------------------FslnpkdyKLLEEIGH-GASAV-VYRAIY-----LP------T--N------E-V-VAIKCLDL-D-RCN---SN-LDDI--RR-----------------------ESQTMSLIDHPNVIKSFCSF-S----------------VDHSLW-VV-MPFMAQGSC--LH-LMK-------T---AySdG--FE-ES-AICCVLKETLKALDYLHKQGHIHRDVKAGNILL--DD-SGEIKLGD--FGVSACLFD--N-Gdrr---------------------R-----------------A-RN--T-FV-GTPCW-------MAPE-VL--Q--Pg----E-GYNSKA--D-IWSFGITALELAHG-HAPFS-KYP-----PMK--VLLMT------I--------QNAP-P--GL----Dydrd------------K--------------------------K-FSK-------SFKEMVAMCLVKDQTKRPTAEKLLKHSC-F-K-H-T--KP--P-Efyvkk--LFsdLPPLwtrv--K---------------------------Sl-Q-Dkd--AQQ-----------------------------------------------LA----L-Krmatadeeaisqseyqrgvsawnfdvrdlktqasllidddd--------------------------------------LEESKEDDEI
'AL7G41660.t1-A.lyrata'               M---ARnk----------------------I-E-------------------------------FpldaeayEIICKIGV-GVSAS-VYKAIC-----IP------M--N------S-MvVAIKAIDL-D-QSR---AD-FDSL--RR-----------------------ETKTMSLLSHPNILNAYCSF-T----------------VDRCLW-VV-MPFMSCGSL--HS-IVS-------S---SfPnG--LP-EN-CISVFLKETLSAISYLHDQGHLHRDIKAGNILV--DS-DGSVKLAD--FGVSASIYE--P-Vtss---------------------Sgttss------------SlRL--T-DIaGTPYW-------MAPE-VV--H--Sh----T-GYGFKA--D-IWSFGITALELAHG-RPPLS-HLP-----PLK--SLLMK------I--------TKRF-H--FA----Dyeintsgsskkgn---K--------------------------K-FSK-------AFREMVGLCLEQDPAKRPSAEKLLKHPF-F-K-N-C--KG--L-Dfvvkn--VLhsLS---------------------------------------N-A----EQMfmesqilmksvgddeedeeedek------------------------IA----K-Nrrisgwnfreddlqlspvfpatdsd------------------------------------------------------TSESSPREED
AT1G53165.1                           M---DDvaglqeaag---------------T-R-------------------------------F-------SQFELIGR-GSFGD-VYKAFD-----TE------L--N------K-D-VAIKVIDL-E-ESE---DE-IEDI--QK-----------------------EISVLSQCRCPYITEYYGSY-L----------------HQTKLW-II-MEYMAGGSV--AD-LLQ-------P---GnP----LD-EI-SIACITRDLLHAVEYLHAEGKIHRDIKAANILL--SE-NGDVKVAD--FGVSAQLTR--T-I------------------------S-----------------R-RK--T-FV-GTPFW-------MAPE-VI--Q--Ns----E-GYNEKA--D-IWSLGITMIEMAKG-EPPLA-DLH-----PMR--VLFII------P--------RESP-P--QL----D----------------E--------------------------H-FSR-------PLKEFVSFCLKKAPAERPNAKELLKHRF-I-K-N-A--RK--S-P-------KL--LERIrerp--Ky--------------------------Qv-K-Ede--EIPtngpkapaessgtvrvakdergqgtsgtsfqvk--------------TV----R-Nagwdfsiggsqgagtvralkpp---------------------------------------------------------QARERRQEVN
AT1G69220.1                           M---STtslpdsitredpt-----------T-K-------------------------------Y-------EFLNELGK-GSYGS-VYKARD-----LK------T--S------E-I-VAVKVISL-T-EGE---EG-YEEI--RG-----------------------EIEMLQQCNHPNVVRYLGSY-Q----------------GEDYLW-IV-MEYCGGGSV--AD-LMN-------V---T-EeA--LE-EY-QIAYICREALKGLAYLHSIYKVHRDIKGGNILL--TE-QGEVKLGD--FGVAAQLTR--T-M------------------------S-----------------K-RN--T-FI-GTPHW-------MAPE-VI--Q--E-----N-RYDGKV--D-VWALGVSAIEMAEG-LPPRS-SVH-----PMR--VLFMI------S--------IEPA-P--ML----Ed---------------Ke-------------------------K-WSL-------VFHDFVAKCLTKEPRLRPTAAEMLKHKF-V-E-R-C--KT--G-A-------------------------------------------------------------------------------------------------------------------S-A-------------------------------------------------------------------------------MSPKIEKSRQ
AT1G70430.1                           M---AGsst---------------------K-R-------------------------------FplyakdyELFEEVGE-GVSAT-VYRARC-----IA------L--N------E-I-VAVKILDL-E-KCR---ND-LETI--RK-----------------------EVHIMSLIDHPNLLKAHCSF-I----------------DSSSLW-IV-MPYMSGGSC--FH-LMK-------S---VyPeG--LE-QP-IIATLLREVLKALVYLHRQGHIHRDVKAGNILI--HS-KGVVKLGD--FGVSACMFD--S-Germ---------------------Q-----------------T-RN--T-FV-GTPCW-------MAPE-VM--Q--Ql----D-GYDFKY--------------LAHG-HAPFS-KYP-----PMK--VLLMT------L--------QNAP-P--RL----Dydrd------------K--------------------------K-FSK-------SFRELIAACLVKDPKKRPTAAKLLKHPF-F-K-H-A--RS--T-Dylsrk--ILhgLSPLgerf--K---------------------------Kl-K-Eae--AELfkgi-------------------------------------------NG----D-Keqlsqheymrgisawnfdlealrrqaslviipneei-------------------------------------------YNSEIQELNR
AT3G15220.1                           M---DDvaglqeaag---------------A-R-------------------------------F-------SQIELIGR-GSFGD-VYKAFD-----KD------L--N------K-E-VAIKVIDL-E-ESE---DE-IEDI--QK-----------------------EISVLSQCRCPYITEYYGSY-L----------------HQTKLW-II-MEYMAGGSV--AD-LLQ-------S---NnP----LD-ET-SIACITRDLLHAVEYLHNEGKIHRDIKAANILL--SE-NGDVKVAD--FGVSAQLTR--T-I------------------------S-----------------R-RK--T-FV-GTPFW-------MAPE-VI--Q--Ns----E-GYNEKA--D-IWSLGITVIEMAKG-EPPLA-DLH-----PMR--VLFII------P--------RETP-P--QL----D----------------E--------------------------H-FSR-------QVKEFVSLCLKKAPAERPSAKELIKHRF-I-K-N-A--RK--S-P-------KL--LERIrerp--Ky--------------------------Qv-K-Ede--ETPrngakapvessgtvriardersqgapgysfqgn--------------TV----K-Nagwdftvggsqsigtvralkpp---------------------------------------------------------QARERRQEVS
AT4G10730.1                           M---AStssggggggdk-------------K-Kkkg----------------------------FsvnpkdyKLMEEVGY-GASAV-VHRAIY-----LP------T--N------E-V-VAIKSLDL-D-RCN---SN-LDDI--RR-----------------------EAQTMTLIDHPNVIKSFCSF-A----------------VDHHLW-VV-MPFMAQGSC--LH-LMK-------A---AyPdG--FE-EA-AICSMLKETLKALDYLHRQGHIHRDVKAGNILL--DD-TGEIKLGD--FGVSACLFD--N-Gdrq---------------------R-----------------A-RN--T-FV-GTPCW-------MAPE-VL--Q--Pg----S-GYNSKA--D-IWSFGITALELAHG-HAPFS-KYP-----PMK--VLLMT------I--------QNAP-P--GL----Dydrd------------K--------------------------K-FSK-------SFKELVALCLVKDQTKRPTAEKLLKHSF-F-K-N-V--KP--P-Eicvkk--LFvdLPPLwtrv--K---------------------------Al-Q-Akd--AAQ-----------------------------------------------LA----L-Kgmasadqdaisqseyqrgvsawnfniedlkeqasllddddi--------------------------------------LTESREEEES
AT4G14480.1                           M---ARnk----------------------L-E-------------------------------FpldaeayEIICKIGV-GVSAS-VYKAIC-----IP------M--N------S-MvVAIKAIDL-D-QSR---AD-FDSL--RR-----------------------ETKTMSLLSHPNILNAYCSF-T----------------VDRCLW-VV-MPFMSCGSL--HS-IVS-------S---SfPsG--LP-EN-CISVFLKETLNAISYLHDQGHLHRDIKAGNILV--DS-DGSVKLAD--FGVSASIYE--P-Vtss---------------------Sgttss------------SlRL--T-DIaGTPYW-------MAPE-VV--H--Sh----T-GYGFKA--D-IWSFGITALELAHG-RPPLS-HLP-----PLK--SLLMK------I--------TKRF-H--FS----Dyeintsgsskkgn---K--------------------------K-FSK-------AFREMVGLCLEQDPTKRPSAEKLLKHPF-F-K-N-C--KG--L-Dfvvkn--VLhsLS---------------------------------------N-A----EQMfmesqiliksvgdddeeeeeedee-----------------------IV----K-Nrrisgwnfreddlqlspvfpatesd------------------------------------------------------SSESSPREED
AT5G14720.1                           M---ESgse---------------------K-K-------------------------------FplnakdyKLYEEIGD-GVSAT-VHRALC-----IP------L--N------V-V-VAIKVLDL-E-KCN---ND-LDGI--RR-----------------------EVQTMSLINHPNVLQAHCSF-T----------------TGHQLW-VV-MPYMAGGSC--LH-IIK-------S---SyPdG--FE-EP-VIATLLRETLKALVYLHAHGHIHRDVKAGNILL--DS-NGAVKLAD--FGVSACMFD--T-Gdrq---------------------R-----------------S-RN--T-FV-GTPCW-------MAPE-VM--Q--Ql----H-GYDFKA--D-VWSFGITALELAHG-HAPFS-KYP-----PMK--VLLMT------L--------QNAP-P--GL----Dyerd------------K--------------------------R-FSK-------AFKEMVGTCLVKDPKKRPTSEKLLKHPF-F-K-H-A--RP--A-Dylvkt--ILngLPPLgdry--R---------------------------Qi-K-Ske--ADL-----------------------------------------------LM----Q-Nkseyeahlsqqeyirgisawnfnledlktqaalisdddt----------------------------------------SHAEEPDFNQ
AT1G23700.1                           Mt--SSpe----------------------T-R-------------------------------FplvakdyEILEEIGD-GV-----YRARC-----IL------L--D------E-I-VAIKIWNL-E-KCT---ND-LETI--RK-----------------------EVHRLSLIDHPNLLRVHCSF-I----------------DSSSLW-IV-MPFMSCGSS--LN-IMK-------S---VyPnG--LE-EP-VIAILLREILKALVYLHGLGHIHRNVKAGNVLV--DS-EGTVKLGD--FEVSASMFD--S-Verm---------------------Rts---------------S-EN--T-FV-GNPRR-------MAPEkDM--Q--Qv----D-GYDFKV--D-IWSFGMTALELAHG-HSP--------------------TtvlplnL--------QNSPfP--NY----Eed--------------T--------------------------K-FSK-------SFRELVAACLIEDPEKRPTASQLLEYPF-L-Q-Q-T--LS--T-Eylast--FLdgLSPLgery--R---------------------------Kl-K-Eek--AKLvkgv-------------------------------------------DG----N-Kekvsqen------------------------------------------------------------------------VEALLMEPAS
AT1G79640.1                           M---EK------------------------K-K-------------------------------YpigpehyTLYEFIGQ-GVSAL-VHRALC-----IP------F--D------E-V-VAIKILDF-E-RDN---CD-LNNI--SR-----------------------EAQTMMLVDHPNVLKSHCSF-V----------------SDHNLW-VI-MPYMSGGSC--LH-ILK-------A---AyPdG--FE-EA-IIATILREALKGLDYLHQHGHIHRDVKAGNILL--GA-RGAVKLGD--FGVSACLFD--S-Gdrq---------------------R-----------------T-RN--T-FV-GTPCW-------MAPE-VM--E--Ql----H-GYDFKA--D-IWSFGITGLELAHG-HAPFS-KYP-----PMK--VLLMT------L--------QNAP-P--GL----Dyerd------------K--------------------------K-FSR-------SFKQMIASCLVKDPSKRPSAKKLLKHSF-F-K-Q-A--RS--S-Dyiark--LLdgLPDLvnrv--Q---------------------------Ai-K-Rke--EDM-----------------------------------------------LA----QeKmadgekeelsqneykrgisgwnfnlddmkaqasliqdmdc---------------------------------------GFSDSLSGSA
AT4G24100.1                           ----SS------------------------K-Qqrg----------------------------FsmnpkdyKLMEEIGH-GASAV-VYRAIY-----LP------T--N------E-V-VAIKCLDL-D-RCN---SN-LDDI--RR-----------------------ESQTMSLIDHPNVIKSFCSF-S----------------VDHSLW-VV-MPFMAQGSC--LH-LMK-------T---AySdG--FE-ES-AICCVLKETLKALDYLHRQGHIHRDVKAGNILL--DD-NGEIKLGD--FGVSACLFD--N-Gdrq---------------------R-----------------A-RN--T-FV-GTPCW-------MAPE-VL--Q--Pg----N-GYNSKA--D-IWSFGITALELAHG-HAPFS-KYP-----PMK--VLLMT------I--------QNAP-P--GL----Dydrd------------K--------------------------K-FSK-------SFKEMVAMCLVKDQTKRPTAEKLLKHSC-F-K-H-T--KP--P-Eqtvki--LFsdLPPLwtrv--K---------------------------Sl-Q-Dkd--AQQ-----------------------------------------------LA----L-Krmatadeeaisqseyqrgvsawnfdvrdlktqasllidddd--------------------------------------LEESKEDEEI
'ATR0150G013.1-A.trychopoda'          M---SDssindie-----------------L-R-------------------------------F-------SSLEQIGR-GSFGD-VYKGFD-----KV------L--N------K-D-VAIKVIDL-E-EAE---DE-IEDI--HK-----------------------EISVLSQCRCPYITEYYGSY-L----------------HQTKLW-IL-MEFMAGGSV--AD-LIQ-------T---G-P-P--LD-EM-SIACILRDLLHAIEYLHSEGKIHRDIKAANILL--TA-NGDVKVAD--FGVSAQLTR--T-I------------------------S-----------------R-RK--T-FV-GTPFW-------MAPE-VI--Q--Nt----D-GYNEKA--D-IWSLGITAIEMAKG-EPPLA-DIH-----PMR--VLFII------P--------RENP-P--QL----D----------------D--------------------------H-FSR-------PMKEFVSLCLKKNPSERPSAKELLKHRF-I-K-N-V--RR--S-P-------RL--LERIrerp--K---------------------------Vl-V-Rnp--DTQrnghtafedvsnpvretkglkdeetv---------------------RA----R-N-------------------------------------------------------------------------------AGWDFSVRGN
'ATR0580G015.1-A.trychopoda'          M---ER------------------------K-K-------------------------------YpikaedyRLHEEIGH-GVSAK-VFRAIC-----IP------L--N------E-I-IAIKVLDF-E-KTN---SN-LDNI--RR-----------------------EAQTMILVDHPNVLKAHCSF-V----------------HEHTLW-VV-MPYMAGGSC--LH-ILK-------H---AyPdG--FE-ET-IIATVLREALKGIAYLHHHGHIHRDIKAGNILV--EA-TGAIKLGD--FGVSVCLYD--S-Gdrq---------------------R-----------------S-RN--T-FV-GTPCW-------MAPE-VM--E--Ql----H-GYNFKA--D-IWSFGITALELAHG-HAPFS-KYP-----PMK--VLLMT------L--------QNAP-P--GL----Dyerd------------K--------------------------K-FSK-------SFKQMIAMCLAKDPSKRPSAEKLLKHAF-F-K-Q-A--RS--N-Dymart--ILdgMPSLgdri--R---------------------------Hl-K-Dke--ADM-----------------------------------------------LA----Q-Kkmpdgekeersqneynrgisawnfniedvkaqaslipdvdd--------------------------------------ILPDKDQGML
'ATR0620G134.1-A.trychopoda'          M---GGq-----------------------K-S-------------------------------YsalpgdyKLLEEVGH-GASAV-VYRAIY-----LP------F--N------E-V-VAVKCLDL-D-RCG---SN-LDDI--RR-----------------------EAQTMSLIDHPNVIRAYSSF-V----------------VDHSLW-VV-MPFMAEGSC--LH-LMK-------I---AyPeG--FE-EA-VIGSVLKETLKAVEYLHRHGHIHRDVKAGNILL--DS-DGGVKLAD--FGVTACMFD--R-Gdrq---------------------R-----------------S-RN--T-FV-GTPCW-------MAPE-VL--Q--Pg----S-GYNFKA--D-IWSFGITALELAHG-HAPFS-KYP-----PMK--VLLMT------I--------QSAP-P--GL----Dydrd------------K--------------------------R-FSK-------SFKEMVAMCLVKDPMKRPTAEKLLKHSF-F-K-H-A--KP--P-Eatvpg--LLvnLPPLwerv--K---------------------------Al-Q-Lkd--AAQ-----------------------------------------------LAl---K-Kmpsaeeealsqdeykrgvsawnfdvedlksqaalvqdddd---------------------------------------PSVLKEEDED
'ATR0686G134.1-A.trychopoda'          M---ATdpr---------------------L-Rvp-----------------------------YpleasayRIVHEIGQ-GLSSV-VYLAEC-----LP------L--G------S-T-VAIKALDL-D-RAP---THrLDDI--RC-----------------------EAQTMTLLSHPNVLTAHCSF-T----------------VDHSLW-VV-MPFCSAGSL--HS-ILS-------A---SfPsG--FD-ET-VIAIVLRDTVRALNYLHQQGHVHRDIKAGNILL--DS-MGLIKVAD--FGVSASLFD--P-S------------------------Sltklqem----------A----------GTPYW-------MAPE-VI--D--SaarggP-GYDYKA--D-VWSLGITALELAHG-KLPRS-DVP---------------------LgkaivlsaTKPF-P--AS----Sr---------------K--------------------------K-FSK-------AFREMVGLCLTHDPVKRPSASKLLKHSF-F-K-H-C--KS--S-Eylvkh--VLndLPSVevrf--Kamaeagripk-----------------Qm-V-Dde--EDEah---------------------------------------------EL----Q-Ktrrisgwnfdedcfrfvpvfpfqeeq-----------------------------------------------------GAKNQENDER
'ATR0712G038.1-A.trychopoda'          ----EDpt----------------------N-K-------------------------------Y-------ELLNELGK-GSYGA-VYKARD-----IK------T--S------E-M-VAIKVISL-C-EGE---EG-YEEI--CG-----------------------EIEMLQQCNHPNVVRYLGSY-Q----------------GEDYLW-IV-MEYCGGGSV--AD-LMG-------T---T-EeT--FE-EH-HIAYICREALKGLSYLHSIFKVHRDIKGGNILL--TE-QGEVKLGD--FGVAAQLTR--T-M------------------------S-----------------K-RN--T-FI-GTPHW-------MAPE-VI--Q--E-----S-RYDGKV--D-VWALGVSAIEMAEG-LPPRS-TVH-----PMR--VIFMI------S--------SEPA-P--ML----Ed---------------Ke-------------------------K-WSL-------VFHDFVAKCLTKEPRLRPNATEMLKHKF-I-E-K-C--KW--N-As------VM--LPKIekari-Iraamsaqalhqvpgtsfpggs------Di-N-Esh--ADTvpt--------------------------------------------EP----S-Kipthevrdetsk-------------------------------------------------------------------VHDEEPPREG
'ATR0730G015.1-A.trychopoda'          M---DHaye---------------------K-K-------------------------------YplsskdyRLYEEVGE-GVSAS-VYRALC-----IP------L--N------E-I-VAIKVLDL-E-KCN---ND-LDGI--RR-----------------------EVQMMSLIDHPNLLRAHCSF-T----------------ADHNLW-VV-MPYMAGGSC--LH-IMK-------T---TyPeG--FD-EP-VIATLLREVLKALVYLHGHGHIHRDVKAGNILV--DG-NGAVKLAD--FGVSACMFD--T-Gdrq---------------------R-----------------S-RN--T-FV-GTPCW-------MAPE-VM--Q--Ql----H-GYDFKA--D-IWSFGITALELAHG-HAPFS-KYP-----PMK--VLLMT------L--------QNAP-P--GL----Dyerd------------R--------------------------R-FSR-------NFKEMVAACLVKDPKKRPSSEKLLKHHF-F-K-H-A--RS--N-Eyiart--ILdgLSPLgdrf--R---------------------------Al-K-Ake--ADL-----------------------------------------------LL----Q-Nkamygdkeqksqheyirgisawnfnlddlkaqasliqdyde--------------------------------------NPGSNDINMN
'Bo1g037530.1-B.oleracea'  MavfGGkr----------------------R-Kkmvrgssssgavvrggggssvkqkg------FsmnpkdyKLMEEVGH-GASAV-VYRAIY-----LP------T--N------E-V-IAVKCLDL-D-RCN---SN-LDDV--RR-----------------------ESQTMSLIDHPNVIKSFCSF-S----------------VDHSLW-VV-MPFMAQGSC--LH-LMK-------T---AySdG--FE-ES-AICSILKETLKALDYLHKQGHIHRDVKAGNILL--DD-NGEIKLGD--FGVSACLFD--N-Gdrq---------------------R-----------------A-RN--T-FV-GTPCW-------MAPE-VL--Q--Pg----N-GYNSKA--D-IWSFGITALELAHG-HAPFS-KYP-----PMK--VLLMT------I--------QNAP-P--GL----Dydrd------------K--------------------------K-FSKrtfsceqSFKEMVAMCLVKDQTKRPTAEKLLKHSC-F-K-H-T--KP--P-Elavks--LFadLPPLwtrv--K---------------------------Sl-Q-Akd--AAQ-----------------------------------------------LA----L-Krmatadeeaismseyqrgvsawnfdvkdlktqaslvndspv--------------------------------------LYENMNGKEK
'Bo2g012140.1-B.oleracea'  M---ESgse---------------------K-K-------------------------------FpldakdyKLHEEIGD-GVSAT-VYRALC-----IP------L--N------E-V-VAIKVLDL-E-KCN---ND-LDGI--RR-----------------------EVQTMSLINHPNVLQAHCSF-T----------------ARHQLW-VV-MPYMAAGSC--LH-IIK-------S---SyQdG--FE-EP-VIATLLRETLRALVYLHAHGHIHRDVKAGNILL--DS-SGTVKLAD--FGVSACMFD--T-Gdrq---------------------R-----------------S-RN--T-FV-GTPCW-------MAPE-VM--Q--Ql----H-GYDFKA--D-VWSFGITALELAHG-HAPFS-KYP-----PMK--VLLMT------L--------QNAP-P--GL----Dyerd------------K--------------------------R-FSK-------AFKEMVGICLVKDPKKRPTSEKLLKHPF-F-K-Q-A--RA--P-Dymaka--ILngLPPLgery--R---------------------------Ti-K-Ske--ADL-----------------------------------------------LM----Q-Nkseyeahlsqqeyirgvsawnfnledlknqaalisddds----------------------------------------SHAEEPDFNR
'Bo2g062870.1-B.oleracea'  M---STtslpdsitredpt-----------T-K-------------------------------Y-------EFLNELGK-GSYGS-VYKARD-----LK------T--S------E-I-VAVKVISL-T-EGE---EG-YEEI--RG-----------------------EIEMLQQCNHPNVVRYLGSY-Q----------------GEDYLW-IV-MEYCGGGSV--VD-VMN-------V---T-EeA--LE-EY-QIAYICREALKGLAYLHSIFKVHRDIKGGNILL--TE-QGEVKLGD--FGVAAQLTR--T-M------------------------S-----------------K-RN--T-FI-GTPHW-------MAPE-VI--Q--E-----N-RYDGKV--D-VWALGVSAIEMAEG-LPPRS-AVH-----PMR--VLFMI------S--------IEPA-P--ML----Ed---------------Ke-------------------------K-WSL-------VFHDFVAKCLTKEPRLRPTADEMLKHKF-I-Q-R-C--KT--G-As------AM--SA--------Kieksr----------------------Qi-R-Asm--A-L-----------------------------------------------QA----Q-K-------------------------------------------------------------------------------VAASSEDTST
'Bo2g068160.1-B.oleracea'  M---AGsst---------------------K-R-------------------------------FplyakdyELFEEVGE-GVSAS-VYRARC-----IA------L--N------E-N-VAIKIMDL-E-KCR---ND-LDTI--RK-----------------------EVHIMSLIEHPNLLKAHCSF-I----------------DRNTLW-IV-MPYMSGGSC--FH-LMK-------T---VyPqG--FE-QP-IIATLLREVLKALVYLHRQGHIHRDVKAGNILL--HS-RGVVKLGD--FGVSACMFD--S-Germ---------------------R-----------------T-RS--T-FV-GTPCW-------MAPE-VM--Q--Qv----D-GYDFKA--D-IWSFGITALELAHG-HAPFS-KYP-----PMK--VLLMT------L--------QNAP-P--RL----Dydrd------------K--------------------------K-FSK-------SFRELIAACLVKDPKKRPTAAKLLKHPF-F-K-H-A--RS--T-Dylsrk--ILhgLSPLgerf--K---------------------------Kl-K-Eae--AELfkgi-------------------------------------------NG----E-Keheymrgisawnfdlqdlrkqaslnpdnem-------------------------------------------------CSSESQVVGV
'Bo2g109270.1-B.oleracea'  Mw--SGge----------------------K-Kg------------------------------FsvnpkdyKLMEEVGY-GASAV-VHRAIY-----LP------T--K------Q-V-VAIKCLDL-D-RCN---SN-LDDI--RR-----------------------EAQTMSLIDHPNVIKSFCSF-A----------------VDHHLW-VV-MPFMAQGSC--LH-LMK-------A---AyPdG--FE-ES-AICSMLKETLKALDYLHRQGHIHRDVKAGNILL--DN-TGEVKLGD--FGVSACLFD--S-Gdrq---------------------R-----------------A-RN--T-FV-GTPCW-------MAPE-VL--Q--Pg----S-GYNSKA--D-IWSFGITALELAHG-HAPFS-KYP-----PMK--VLLMT------I--------QNAP-P--GL----Dydrd------------K--------------------------K-FSK-------SFKEMVALCLVKDQTKRPTAEKLLKHSF-F-K-N-A--KP--P-Eicvkk--LFadLPPLwtrv--K---------------------------Tl-E-Akd--AAQ-----------------------------------------------LA----L-Kgiasadqeaisqseyqrgvsawnfnvedlkeqaslldddds--------------------------------------LAESREEDEL
'Bo5g127370.1-B.oleracea'  M---DDvaglqeaag---------------A-R-------------------------------F-------SQVELIGR-GSFGD-VYKAFD-----KE------L--N------K-E-VAIKVIDL-E-ESE---DE-IEDI--QK-----------------------EISVLSQCRCPYITEYYGSY-L----------------HQTKLW-II-MEYMAGGSV--AD-LLQ-------S---GhP----LD-ET-SIACITRDLLHAVDYLHSEGKIHRDIKAANILL--TE-NGDVKVAD--FGVSAQLTR--T-I------------------------S-----------------R-RK--T-FV-GTPFW-------MAPE-VI--Q--Ns----E-GYNEKA--D-IWSLGITVIEMAKG-EPPLA-DLH-----PMR--VLFII------P--------RENP-P--QL----D----------------E--------------------------H-FSR-------PLKEFVSLCLKKVPAERPSAKELIKHRF-I-K-N-A--KK--S-P-------KL--LERIrerp--Ky--------------------------Qv-K-Ede--ETPrngpkapfessgtvrvardersqgtpgssfqgk--------------TV----K-Nagwdfsigasqgigtvralkpp---------------------------------------------------------HARERRQEVP
'Bo6g029300.1-B.oleracea'  M---DGvaglqeaag---------------A-R-------------------------------F-------SQVELIGR-GSFGD-VYKAFD-----SE------L--N------K-E-VAIKVIDL-E-ESE---DE-IEDI--QK-----------------------EISVLSQCRCPYITEYYGSY-L----------------HQTKLW-II-MEYMAGGSV--AD-LLQ-------P---GhP----LD-EI-SIACITRDLLHAVEYLHTEGKIHRDIKAANILL--SE-NGDVKVAD--FGVSAQLTR--T-I------------------------S-----------------R-RK--T-FV-GTPFW-------MAPE-VI--Q--Ns----E-GYNEKA--D-IWSLGITMIEMAKG-EPPLA-DLH-----PMR--VLFII------P--------RESP-P--QL----D----------------E--------------------------H-FSR-------PLKEFVSFCLKKAPAERPSAKELLKHRF-I-K-S-A--RK--S-P-------KL--LERIrerp--Ky--------------------------Qv-K-Ede--DSPtrdpkspaessgtvrvarddrghgtsgtsfqgr--------------TI----K-Nagwdfsiggsqsagtvralkpp---------------------------------------------------------QSRERRQEVT
'Bo6g080900.1-B.oleracea'  -------------------------------------------------------------------------------------------------------------------------------------------------------------------------------MMLVDHLNLLKSHCSF-V----------------SDHNLW-VV-MPYMSGGSC--LH-ILK-------A---AyPdG--FE-EV-IIATILREALKGLDYLHQHGHIHRDVKAGNILL--GA-RGAIKLGD--FGVSACLFD--S-Gdrq---------------------R-----------------T-RN--T-FV-GTPCW-------MAPE-VM--E--Ql----H-GYDFKA--D-IWSFGITGLELAHG-HAPFS-KYP-----PMK--VLLMT------L--------QNAP-P--GL----Dyerd------------R--------------------------K-FSR-------SFKQMIASCLVKDPSKRPSAKKLLKHSF-F-K-Q-A--RS--S-Dyiark--LLdgLPDLvnrv--Q---------------------------Ai-K-Kke--EDM-----------------------------------------------LA----QeKmadgekeelsqneykrgisgwnfnlddmkaqasliqdidc---------------------------------------GLSESSLSES
'Bo6g108650.1-B.oleracea'  M---STtslpdcvredpt------------T-K-------------------------------Y-------EFLNELGK-GSYGS-VYKARD-----LK------T--S------E-I-VAIKVISL-T-EGE---EG-YEEI--RG-----------------------EIEMLQQCNHPNVVRYLGSF-Q----------------GDDYLW-IV-MEYCGGGSV--TD-LMN-------V---T-EeP--LE-EY-QIAYICREALKGLAYLHSIFKVHRDIKGGNILL--TE-QGEVKLGD--FGVAAQLTR--T-M------------------------S-----------------K-RN--T-FI-GTPHW-------MAPE-VI--Q--E-----N-RYDGKV--D-VWALGVSAIEMAEG-LPPRS-AVH-----PMR--VLFMI------S--------IEPA-P--ML----Ed---------------Ke-------------------------K-WSL-------VFHDFVAKCLTKEPRLRPTADEMLKHKF-V-Q-R-C--KM--G-As------AM--SP--------Kieksr----------------------Qi-R-Asm--A-L-----------------------------------------------QA----Q-N-------------------------------------------------------------------------------VVASSEDTST
'Bo6g111030.1-B.oleracea'  M---AGtst---------------------K-R-------------------------------FplyakdyELFEEVGE-GVSAT-VYRARC-----IA------L--N------E-N-VAIKIMDL-E-KCR---ND-LDTI--RK-----------------------EVHIMSLIDHPNLLKAHCSF-I----------------DRNSLW-IV-MPYMSGGSC--FH-LMK-------S---VyPeG--LE-QP-IIATLLREVLKALVYLHRQGHIHRDVKAGNILV--HS-RGVVKLGD--FGVSACMFD--S-Germ---------------------R-----------------T-RN--T-FV-GTPCW-------MAPE-VM--Q--Qv----D-GYDFKA--D-IWSFGITALELAHG-HAPFS-KYP-----PMK--VLLMT------L--------QNAP-P--RL----Dyerd------------K--------------------------K-FSK-------SFRELIAACLVKDPKKRPTSAKLLKHPF-F-K-H-A--RS--T-Dylsrk--ILhgLFPLgdrf--K---------------------------Kl-K-Eae--AELfkgi-------------------------------------------NG----D-Keqlsqheymrgisawnfdledlrkqaslnpdsem---------------------------------------------CSSEVGDEVP
'Bo6g124030.1-B.oleracea'  M---EK------------------------K-K-------------------------------YpigpehyTIYEVIGQ-GCSAL-VHRALC-----IP------F--D------E-V-VAIKILDF-E-RDN---CD-LNNI--SR-----------------------EAQTMMLVDHPNVLKSHCSF-V----------------SDHNLW-VV-MPYMSGGSC--LH-ILK-------A---AyPdG--FE-EV-IIATMLREALKGLDYLHQHGHIHRDVKAGNILL--GA-RGAIKLGD--FGVSACLFD--S-Gdrq---------------------R-----------------T-RN--T-FV-GTPCW-------MAPE-VM--E--Ql----H-GYDFKA--D-IWSFGITGLELAHG-HAPFS-KYP-----PMK--VLLMT------L--------QNAP-P--GL----Dyerd------------R--------------------------K-FSR-------SFKQMIASCLVKDPSKRPSAKKLLKHSF-F-K-Q-A--RS--S-Dyiark--LLdgLPDLvnrv--Q---------------------------Ai-K-Kke--EDM-----------------------------------------------LA----QeKmadgekeelsqneykrgisgwnfnlddmkaqasliqdidc---------------------------------------GLSESSLSES
'Bo8g038040.1-B.oleracea'  M---ARnk----------------------L-E-------------------------------FpldaeayEIICKIGV-GVSAS-VYKAVC-----IP------M--N------S-TvVAIKAIDL-D-QSR---AD-FDSL--RR-----------------------ETKTMSLLSHPNILNAYCSF-T----------------VDRCLW-VV-MPFMSCGSL--HS-IVS-------S---SfPeG--LP-EN-CISVFLKETLNAISYLHDQGHLHRDIKAGNILV--DS-DGSVKLAD--FGVSASIYE--P-Vttssgttss---------------S-----------------L-RL--T-DIaGTPYW-------MAPE-VV--H--Sh----T-GYGFKA--D-IWSFGITALELAHG-RPPLS-HLP-----PLK--SLLMK------I--------TKRF-H--FA----Dyeintsgcg-------Kk-------------------------K-FSK-------AFREMVGLCLEQDPAKRPSAEKLLKHPF-F-R-N-C--KG--V-Dfvvkn--VLhgLS---------------------------------------N-T----EQMfiesqalikgveddedddee---------------------------IV----K-Nrrisgwnfreddlqlspvfpttesd------------------------------------------------------TSEFSPREVD
'Bo9g089620.1-B.oleracea'  M---ASgggtsske----------------K-Kg------------------------------FsvnpkdyKLMEEVGN-GASAV-VHLAIY-----LP------T--K------E-V-IAIKCLNL-D-RCN---SN-LDDI--RR-----------------------EAQTMSLIDHPNVIKSYCSF-A----------------VDHKLW-VV-MPFMAQGSC--FH-LMK-------A---AyPdG--FV-EP-AICCILKETLKALDYLHRHGHIHRDVKSGNILL--DD-TGEIKLGD--FGVSACLFE--N-Gdwq---------------------R-----------------S-RN--T-FV-GTPCW-------MAPE-IM--Q--Pg----S-GYDSK---------------------------------------------------------------------------------------------------------------------------------------------------------------------------------------------------------------------------------------------------------------------------------------------------------------------------------------------------------------------------------------------
'Bo9g165690.1-B.oleracea'  M---SE------------------------K-K-------------------------------FplkakdyKLQEEIGD-GVSAT-VHKALC-----IP------L--S------E-V-VAIKVLDL-E-KCN---ND-LDGI--RR-----------------------EVQTMSLINHPNVLQAHCSF-T----------------AGHQLW-VV-MPYMAGGSC--LH-IIK-------S---SyQdG--FE-EP-VIATLLRETLRALVYLHAHGHIHRDVKAGNILL--DS-NGAVKLAD--FGVSACMFD--T-Gdrq---------------------R-----------------S-RN--T-FV-GTPCW-------MAPE-VM--Q--Ql----H-GYDFKA--D-VWSFGITALELAHG-HAPFS-KYP-----PMK--VLLMT------L--------QNAP-P--GL----Dyerd------------K--------------------------R-FSK-------AFKEMVGTCLVKDPKKRPTSEKLLKHPF-F-K-Q-A--RP--P-Dylakt--ILngLPPLgery--R---------------------------Ti-K-Ske--ADL-----------------------------------------------LM----Q-Nkseyeahlsqqeyirgisawnfnledlksqaalisddds----------------------------------------SHAEEPDFNR
'Cre07.g317300.t1.1-Chlamydomonas'    M---ESeaar--------------------S-R-------------------------------F-------QLQSVLGK-GAYGT-VYAAID-----TA------S--G------E-R-VAIKVIPVtE-QDR---EE-FKQI--QR-----------------------EVAFLADCNHPNVVRYLGSYrL----------------SGE-LW-IV-MEYCGGGSV--SD-LLS-------A---GrA-P--LP-EE-LIAHICCESLKGLAYLHGLGKVHRDIKCGNILL--TS-SGDVKIAD--FGVSAQLTN--T-M------------------------S-----------------K-RQ--T-FI-GTPHW-------MAPE-VI--Q--E-----S-RYDGKV--D-VWALGISAIEMAEM-TPPRW-NVH-----PLR--VIFMI------S--------RDPP-P--RLsqp-E-------------------------------------------K-WSP-------VFIDFVSQALIKDPKQRPAARYLLQHRFaV-A-Q----RP--GvA-------AG--LAPLiqra--A---------------------------QylQ-DtaaaATQ-----------------------------------------------QA----Q-A-------------------------------------------------------------------------------GAPELKDLAG
'Cre12.g544400.t1.2-Chlamydomonas'    -----------------------------------------------------------------------------IGR-GSFGD-VYEGLD-----TV------T--G------Q-Q-VAIKVIDL-D-DVE---DD-IQDI--HR-----------------------EIQALAGCKCRNITEYYGSV-Lrp--------------GSAELH-II-MELMAC-SV--AD-LVH-------H---G-P----LD-EA-SIAYVLAQVLNALVYLHNEHRIHRDVKAANILL--SR-GGDVKITD--FGVSGQLSG--T-L------------------------Gy----------------R-RK--T-FV-GTPFW-------MAPE-VI--D--Ts----EeGYSEKA--D-VWSLGITAIEMATG-SPPHS-SLH-----PMR--VLFLI------P--------KGPP-P--ALeg--D-------------------------------------------A-FSP-------ELKDFVATCLRKDPAARPAARDLLAHPF-V-------------------------------------------------------------------A-A----ATQapehlpamvae------------------------------------LArh--K-Kp------------------------------------------------------------------------------LSSRRDADEA
'Cre12.g550300.t1.1-Chlamydomonas'    ------------------------------A-Rt------------------------------YptdpaqyELLEECGA-GVTST-VHRARC-----VP------L--Gg-----E-V-VAIKRCDLtD-LAD---AD-LQVV--IE-----------------------EVAQMRRYQHPAVLPLLCSF-Vta--------------AGE-LW-LV-MPYMEGGSV--AH-VMR-------Y---AhPdG--LE-EA-VVATIAREVLRALDYLHKQGAIHRDVKAGNVLL--GG-DGAARLGD--LGVAATMER--S-Gtwg---------------------Rgrv--------------G-RR--T-LA-GTPCW-------MAPE-VL--Q--D-----C-VYDDKA--D-MWSFGITLLEMAHG-SAPFA-NQP-----PLK--VLLNT------L--------QNPP-P--QL----Ed---------------Riga-----------------------RtFSK-------SMREVVALCLQKEPAARPPARQLLEHRF-F-R-HhA--RD--R-Aylvkh--LLagLPPLterv--R---------------------------Ql-R-Agh--GGRvptr-------------------------------------------QAhsreL-Ksrasymtgvlgwdfnlpc-------------------------------------------------------------AQPQQQLPQL
'Cre03.g164900.t1.1-Chlamydomonas'    M---ERaisgitsklss-------------R-Kstkdfsalaggke------------------WptdanqyQILDDCGR-GVSAT-VHRAKC-----LT------N--G------E-I-IAVKLMNL-E-SMN---CD-LDEI--IH-----------------------EAQTMRMYNHPNILPLYTSF-V----------------HGQELW-MV-MPFVAGGSV--LH-IMK-------Y---AyPeG--LD-EV-VIATIGREVLKGLDYVHRNGSIHRDVKAGNILV--DG-DGIVKLGD--FGVAASLER--G-Gswg---------------------Hdkq--------------A-RM--T-FV-GTPCW-------MAPE-VM--E--Qt----M-GYDFSA--D-IWSFGITLLEMCHG-HAPFA-KFP-----PMK--VLLMT------L--------QNPA-P--TL----Ed---------------Kgkr-----------------------H-FSK-------ALKDLVARCLQKESDKRPTAAQLLEHKF-F-K-I-A--RD--S-Kylkef--LVgnLPALadrv--N---------------------------Ri-R-Ngm--AATnvtdndrnleksqvgappdaaslhadeleei----------------KA----R-Eeyrkgvsswnfdlaalkaqaalepdddssahgaasmlp-----------------------------------------TISESDERED
'Glyma.01G061500.1-G.max'             ----EDpt----------------------T-K-------------------------------Y-------ELLNELGK-GSYGA-VYKARD-----LR------T--S------E-M-VAIKVISL-S-EGE---EG-YEEI--RG-----------------------EIEMLQQCNHPNVVRYLASY-Q----------------GEEYLW-IV-MEYCGGGSV--AD-LMS-------V---T-DeP--LD-EG-QIAYICREALKGLDYLHSIFKVHRDIKGGNILL--TE-QGDVKLGD--FGVAAQLTR--T-M------------------------S-----------------K-RN--T-FI-GTPHW-------MAPE-VI--Q--E-----S-RYDGKV--D-VWALGVSAIEMAEG-VPPRS-SVH-----PMR--VLFMI------S--------IEPA-P--ML----Ed---------------Ke-------------------------K-WSL-------YFHDFVAKCLTKELRLRPTASEMLKHKF-F-E-K-W--KS--G-S-----------------------------------------------------------AAMlpklekarqirasmas-------------------------------QV----Q-Alpv----------------------------------------------------------------------------TSEDQELDSK
'Glyma.02G119700.1-G.max'             ----EDpt----------------------T-K-------------------------------Y-------ELLNELGK-GSYGA-VYKARD-----LR------T--S------E-M-VAIKVISL-S-EGE---EG-YEEI--RG-----------------------EIEMLQQCNHPNVVRYLASY-Q----------------GEEYLW-IV-MEYCGGGSV--AD-LMS-------V---T-DeP--LD-EG-QIAYICREALKGLDYLHSIFKVHRDIKGGNILL--TE-QGDVKLGD--FGVAAQLTR--T-M------------------------S-----------------K-RN--T-FI-GTPHW-------MAPE-VI--Q--E-----S-RYDGKV--D-VWALGVSAIEMAEG-VPPRS-SVH-----PMR--VLFMI------S--------IEPA-P--ML----Ed---------------Ke-------------------------K-WSL-------YFHDFVAKCLTKEPRLRPTASEMLKHKF-F-E-K-W--KS--G-S-----------------------------------------------------------AAMlpklekarqirasmal-------------------------------QA----Q-Al------------------------------------------------------------------------------PAASEDQELD
'Glyma.05G006700.1-G.max'             M---EHvle---------------------K-R-------------------------------FplnaedyTLYEEVGE-GVSAS-VYRALC-----VP------L--N------E-I-VAIKVLDL-E-KCN---ND-LDGI--RR-----------------------EVQTMNLIDYPNVLRAHCSF-T----------------AGHNLW-VV-MPYMAGGSC--LH-IMK-------S---NyPeG--FE-EP-VIATLLHEVLKALVYLHAHGHIHRDVKAGNILL--DS-NGAVKLAD--FGVSACMFD--T-Gdrq---------------------R-----------------S-RN--T-FV-GTPCW-------MAPE-VM--Q--Ql----H-GYDFKA--D-IWSFGITALELAHG-HAPFS-KYP-----PMK--VLLMT------L--------QNAP-P--GL----Dyerd------------K--------------------------K-FSK-------AFKELVATCLVKDPKKRPSSEKLLKHHF-F-K-Q-A--RA--S-Kylart--ILegLAPLgdrf--R---------------------------Ml-K-Ake--ADL-----------------------------------------------LV----Q-Nkalyedkdqlsqkeyirgisawnfnledlksqaaliqdddi--------------------------------------PNAEEPQRDK
'Glyma.06G238000.1-G.max'             M---ADiaglaeaag---------------A-R-------------------------------F-------SSLELIGQ-GSFGD-VYKGFD-----RE------L--N------K-E-VAIKVIDL-E-ESE---DE-IEDI--QK-----------------------EISVLSQCRSPYITEYYGSF-L----------------NQTKLW-II-MEYMAGGSV--AD-LLQ-------S---G-P-P--LD-EM-SIACILRDLLHAIDYLHNEGKIHRDIKAANILL--TD-NGDVKVAD--FGVSAQLTR--T-I------------------------S-----------------R-RK--T-FV-GTPFW-------MAPE-VI--Q--Ns----E-GYNVKA--D-IWSLGITAIEMAKG-EPPLA-DLH-----PMR--VLFII------P--------RENP-P--QL----D----------------E--------------------------H-FSR-------YMKEFVSLCLKKVPAERPSAKELLRHRF-I-R-N-A--RK--S-P-------KL--LERIrerp--Ky--------------------------Qi-K-Edq--MTPrnaprgmgeasdtikvakdlrgdetnqpsgqgk--------------SL----R-Ssgwdfsiggsqgtgtfrsvsrp---------------------------------------------------------PQFRDKKIEL
'Glyma.07G002900.1-G.max'             Mk--EK------------------------K-K-------------------------------YpigsehyLLYEEIGQ-GVSAS-VHRALC-----VP------F--N------E-V-VAIKILDF-E-RDN---CD-LNNV--SR-----------------------EAQTMFLVDHPNVLKSLCSF-V----------------SEHNLW-VV-MPFMSGGSC--LH-ILK-------S---ShPdG--FV-EV-VISTILKEVLKALEYLHHHGHIHRDVKAGNILI--DS-RGTVKLGD--FGVSACLFD--S-Gdrq---------------------R-----------------T-RN--T-FV-GTPCW-------MAPE-VM--E--Ql----H-GYNFKA--D-IWSFGITALELAHG-HAPFS-KFP-----PMK--VLLMT------L--------QNAP-P--GL----Dyerd------------R--------------------------K-FSK-------SFKQMIASCLVKDPSKRPSASKLLKHSF-F-K-Q-A--RS--S-Diivkk--LLegLPALgdrm--E---------------------------Al-K-Rke--EDM-----------------------------------------------LA----Q-Kkmpdvkmeelsqneykrgisgwnfnlddmkaqaslihdfdd--------------------------------------AMSDTNHAGS
'Glyma.08G223700.1-G.max'             M---EK------------------------K-K-------------------------------YpigeehyLLYEEIGQ-GVSAS-VHRALC-----LP------F--N------E-V-VAIKILDF-E-RDN---CD-LNNV--SR-----------------------EAQTMILVDHPNVLKSHCSF-V----------------SDHNLW-VV-MPFMSGGSC--LH-ILK-------A---AhPdG--FE-EV-VIATVLKEVLKGLEYLHHHGHIHRDVKAGNILI--DS-RGAVKLGD--FGVSACLFD--S-Gdrq---------------------R-----------------T-RN--T-FV-GTPCW-------MAPE-VM--E--Ql----H-GYNFKA--D-IWSFGITALELAHG-HAPFS-KFP-----PMK--VLLMT------L--------QNAP-P--GL----Dyerd------------R--------------------------K-FSK-------SFKQMIASCLVKDPSKRPSASKLLKHSF-F-K-Q-A--RS--S-Dtivkk--LLegLPALgdrm--E---------------------------Al-K-Rke--EDM-----------------------------------------------LA----Q-Kkmpdgkmeelsqneykrgisgwnfnlddmkaqaslihdfdd--------------------------------------AMSDINHAGS
'Glyma.10G173000.1-G.max'             M---GSgs----------------------R-S-------------------------------YsanpadyKLLEEVGY-GASAT-VYRAIY-----LP------Y--N------E-E-VAVKCLDL-D-RCN---SN-LDDI--RR-----------------------EAQTMSLIEHPNVVRAFCSF-V----------------VERSLW-VV-MGFMAQGSC--LH-LMK-------A---AyPeG--FE-EA-AIGSILKETLKALEYLHRHGHIHRDVKAGNILL--DD-NGLVKLAD--FGVSACMFD--T-Gdrq---------------------R-----------------S-RN--T-FV-GTPCW-------MAPE-VL--Q--Pg----T-GYNFKA--D-IWSFGITALELAHG-HAPFS-KYP-----PMK--VLLMT------I--------QNAP-P--GL----Dydrd------------R--------------------------K-FSK-------SFKEMVAMCLVKDQTKRPSVEKLLKHSF-F-K-Q-A--KP--P-Elsvkk--LFadLPPLwnrv--K---------------------------Sl-Q-Hkd--AAE-----------------------------------------------LAl---K-Kmpsaeqeaisqseyhrgvsawnfdiddlkaqaalmqdddd---------------------------------------IAEMREEDEN
'Glyma.12G132600.1-G.max'             ----------------------------------------------------------------------------------------------------------M--N------S-AaVAIKSIKL-N-RSR---PD-LDDV--RC-----------------------EAKTPSLLSYPNILKAHCSF-T----------------VDRCLW-VV-MSFMAAGSL--QS-IIY-------H---ShPnG--LM-EP-YITVVLRDTLNALSYLHCQ-HLHRDIKVGNILI--YT-NGQVKLAD--FGVSASIYE--S-Ttttttsss----------------S-----------------S-LKf-TnVV-GTPYW-------MAPE-VI--H--Sh----T-GYSFEA--D-IWSFGITALELAHG-RPPLS-HLP-----PSK--FMMLK------I--------TKRF-P--FS----D----------------D-------------------------------------------------------------------------------------------F--DD---------------------------------------K-Enm--ITQlk---------------------------------------------NA----Q-R----------------------------------------------------------------------------------------H
'Glyma.12G226300.1-G.max'             --------------------------------R-------------------------------F---------------------------D-----RE------L--N------K-L-VAIKVIDL-E-ESE---DE-IDDI--QK-----------------------EISVLSQCRCPYITEYYGSY-L----------------NQTKLW-II-MEYMAGGSV--AD-LIQ-------S---G-P-P--LD-EM-SIACILRDLLHAVDYLHSEGKIHRDIKAANILL--SE-NGDVKVAD--FGVSAQLTR--T-I------------------------S-----------------R-RK--T-FV-GTPFW-------MAPE-VI--Q--Nt----D-GYNEKA--D-IWSLGITAIEMAKG-EPPLA-DLH-----PMR--VLFII------P--------RENP-P--QL----D----------------D--------------------------H-FSR-------PLKEFVSLCLKKVPAERPSAKELLKDRF-I-R-N-A--RK--S-S-------KL--SERIrerp--Ky--------------------------Qi-K-Ede--ETPrngpsgmgeasgtvkvardlrgeennrpsdqgk--------------TL----K-Sagwdfsiggsqgtgtfrnvsrp---------------------------------------------------------PQFRDKITEV
'Glyma.13G001900.1-G.max'             M---GG----------------------------------------------------------YstnpadyKLLEEVGY-GATGT-VYRAIY-----LP------F--N------Q-L-VAIKSFDL-D-RCN---VN-LDDL--RR-----------------------EAQTMSLIDHPNVVRALCSF-A----------------VDRSLW-VV-MPFMDQGSC--LH-LIK-------I---AyShG--FH-ED-VIGSILKETLKALHYLHRHGHIHGDVKAGNILL--DT-SASVRLAD--FGVSACLYD--NaGdrh---------------------R-----------------S-RN--T-FV-GTPCW-------MAPE-ML--Q--Pg----S-GYNSKA--D-IWSFGITALELAHG-HAPFS-KYP-----PMK--VLLMT------I--------QNAP-P--GL----Dydrd------------K--------------------------K-FSK-------YFKEMVAMCLVKDQTKRPSAEKLLKHSF-F-K-H-A--KP--P-Elsvkk--LFadLPPLwnrv--K---------------------------Al-Q-Lkd--AAQ-----------------------------------------------LAv---K-Kmpsteeeaisrsqyqqgvsawnfdiddlkaqaslvrdddd---------------------------------------IAEMREEAEK
'Glyma.13G274500.1-G.max'             M---ADvaglveasg---------------S-R-------------------------------F-------SSLELIGQ-GSFGD-VYKAFD-----RE------L--N------K-L-VAIKVIDL-E-ESE---DE-IDDI--QK-----------------------EISVLSQCRCPYITEYYGSY-L----------------NQTKLW-II-MEYMAGGSV--AD-LIQ-------S---G-P-P--LD-EM-SIACILRDLLHAVDYLHSEGKIHRDIKAANILL--SE-NGDVKVAD--FGVSAQLTR--T-I------------------------S-----------------R-RK--T-FV-GTPFW-------MAPE-VI--Q--Nt----D-GYNEKA--D-IWSLGITAIEMAKG-EPPLA-DLH-----PMR--VLFII------P--------RENP-P--QL----D----------------D--------------------------H-FSR-------PLKEFVSLCLKKVPAERPSAKELLKDRF-I-R-N-A--RK--S-S-------KL--SERIrerp--Ky--------------------------Qi-K-Ede--ETPrngpsgmgeasgtvkvardsrgeennrpsdqgk--------------TL----K-Sagwdfsiggsqgtgtfrnvsrp---------------------------------------------------------PQFRDKKTEV
'Glyma.13G349800.1-G.max'             M---AAtneaeeaagg--------------K-Rvq-----------------------------YpldsssyKLLNEIGE-GVSAV-VYKALC-----IP------M--N------S-AaVAIKSIDL-D-RSR---PD-LDDV--RR-----------------------EAKTLSLLSHPNILKAHCSF-T----------------VDRRLW-VV-MPFMAAGSL--QS-IIS-------H---ShPnG--LT-EP-CIAVVLRDTLNALSYLHGQGHLHRDIKAGNILV--DT-NGQVKLAD--FGVSASIYE--S-Ttttsss------------------S-----------------S-LKf-T-DVaGTPYW-------MAPE-VI--H--Sh----T-GYSFKA--D-IWSFGITALELAHG-RPPLS-HLP-----PSK--SMMLK------I--------TKRF-R--FSddf-Dd---------------Kyrkgngk-------------------K-FSK-------AFKDMVASCLDQDPSKRPTADKLLKHPF-F-K-N-C--KG--T-Dflvkn--VLqgLPSVekry--Reskg-----------------------Nl-H-Edd--DDGddddddpsm--------------------------------------QV----K-Qrrisgwnfnqdgleldpvfpndvke------------------------------------------------------VRFGGETVIQ
'Glyma.19G007300.1-G.max'             M---EHvle---------------------K-R-------------------------------FplnsedyKLYEEVGE-GVSAS-VYRALC-----VP------L--N------E-I-VAIKVLDL-E-KCN---ND-LDGI--RR-----------------------EVQTMNLIDHPNVLRAHCSF-T----------------AGHNLW-VV-MPYMAGGSC--LH-IMK-------S---NyPeG--FE-EP-VIATLLHEVLKALVYLHAHGHIHRDVKSGNILL--DS-NGAVKLAD--FGVSACMFD--A-Gdrq---------------------R-----------------S-RN--T-FV-GTPCW-------MAPE-VM--Q--Ql----H-GYDFKA--D-IWSFGITALELAHG-HAPFS-KYP-----PMK--VLLMT------L--------QNAP-P--GL----Dyerd------------K--------------------------R-FSK-------AFKELVATCLVKDPKKRPSSEKLLKHHF-F-K-Q-A--RA--S-Kylart--ILegLAPLgdrf--R---------------------------Ll-K-Akq--ADL-----------------------------------------------LV----Q-Nkalyedkdqlsqkeyirgisawnfnledlksqaaliqdddi--------------------------------------PNAEESQRDK
'Glyma.20G067600.1-G.max'             M---GG----------------------------------------------------------YstnpadyKLLEEIGY-GATAT-VYRAMY-----LP------F--N------Q-L-VAIKSLDL-D-RCN---IN-LDDL--RR-----------------------EAQTMSLIDHPNVVRAHCSF-A----------------VERSLW-VV-MPFMDQGSC--LH-LIK-------I---AlShG--FQ-ED-AIGSILKETLKALHYLHRHGHIHRDVKAGNILL--DT-SGAVKLSD--FGVATCLYD--A-Vdrq---------------------R-----------------C-RN--T-FV-GTPCW-------MAPE-VL--Q--Pag---S-GYNSKA--D-IWSFGITALELAHG-HAPFS-KYP-----PMK--VLLMT------M--------QNAP-P--GL----Ddrd-------------K--------------------------K-FSK-------SFKEMVAMCLVKDQTKRPSAEKLLKHSF-F-K-H-A--KP--P-Elsvkk--LFadLPPLwncv--K---------------------------Sl-K-Lkd--AAQ-----------------------------------------------LAv---K-Kmpsadeeaisqsqyqrgvsawnfdiddlkaqaslvmddnd---------------------------------------NAEMREDENK
'Glyma.20G217200.1-G.max'             M---GNgs----------------------R-S-------------------------------YsanrsdyKLLEEVGY-GASAT-VYRAIY-----LP------Y--N------E-E-VAVKCLDL-D-RCN---IN-LDDI--RR-----------------------EAQTMSLIEHPNVVRAYCSF-V----------------VERSLW-VV-MAFMAQGSC--LH-LMK-------A---AyPeG--FE-EA-AIGSILKETLKALEYLHRHGHIHRDVKAGNILL--DD-NGQVKLAD--FGVSACMFD--T-Gdrq---------------------R-----------------S-RN--T-FV-GTPCW-------IAPE-VL--Q--Pg----T-GYNFKA--D-IWSFGITALELAHG-HAPFS-KYP-----PMK--VLLMT------I--------QNAP-P--GL----Dydrd------------R--------------------------K-FSK-------SFKEMVAMCLVKDQTKRPSVEKLLKHSF-F-K-Q-A--KP--P-Elsvkk--LFadLPPLwnrv--K---------------------------Sl-Q-Hkd--AAQ-----------------------------------------------LAl---K-Kmpsaeqeaisqseyhrgvsawnfdiddlkaqaalmqdgdd---------------------------------------IAEMREEDEN
'Glyma.U025600.1-G.max'               M---ADiaglaeaag---------------A-R-------------------------------F-------SSLELIGQ-GSFGD-VYKGFD-----KE------L--N------K-E-VAIKVIDL-E-ESE---DE-IEDI--QK-----------------------EISVLSQCRSPYITEYYGSF-L----------------NQTKLW-II-MEYMAGGSV--AD-LLQ-------S---G-P-P--LD-EM-SIACILRDLLHAIDYLHNEGKIHRDIKAANILL--TD-NGDVKVAD--FGVSAQLTR--T-I------------------------S-----------------R-RK--T-FV-GTPFW-------MAPE-VI--Q--Ns----E-GYNEKA--D-IWSLGITAIEMAKG-EPPLA-DLH-----PMR--VLFII------P--------RENP-P--QL----D----------------E--------------------------H-FSR-------YMKEFVSLCLKKVPAERPSAKELLRHRF-I-R-N-A--RK--S-P-------KL--LERIrerp--Ky--------------------------Qi-K-Edq--TTPrnaprgmgeasdtikvakdlrgdetnqpsgqgk--------------TL----R-Ssgwdfsiggsqgtgtfrsvsrp---------------------------------------------------------PQFRDKKTEV
'HORVU4Hr1G088910.1-H.vulgarum'       M---RRps----------------------L-Aaaaepavpe----------------------FtvspddyRLMEEVGF-GANAV-VYRAIF-----LP------A--N------R-T-IAVKCLDL-D-RVN---SN-LDDV--RK-----------------------EAQIMSLIDHPNVIRAYCSF-V----------------VDHNLW-VI-MPFMAEGSC--LH-LMK-------V---AhPdG--LE-EP-VICSILKETLKALAYLHGQGHIHRDVKAGNILI--DS-PGVVKLGD--FGVSACLFD--R-Gdrq---------------------R-----------------S-RN--T-FV-GTPCW-------MAPE-VL--Q--Pg----T-GYNFKA--D-IWSFGITALELAHG-HAPFS-KYP-----PMK--VLLMT------L--------QNAP-P--GL----Dydrd------------R--------------------------K-FSK-------SFKEMVAMCLVKDQTKRPTAEKLLKHSF-F-K-N-T--KA--P-Qltvks--ILtdLPPLwdrv--K---------------------------Al-Q-Qkd--AAH-----------------------------------------------LA----S-Seqealsmseyqrgvsawhfdiedlkaqallindddp-------------------------------------------PELKEDDDSA
'HORVU5Hr1G059030.1-H.vulgarum'       M---ADdagagge-----------------A-K-------------------------------YplnpecyRLLCKIGS-GVSAV-VYKAAC-----LP------L--G------S-VpVAIKAIDL-E-RSR---AN-LEDV--WR-----------------------EAKAMALLSHANVLRAHCSF-T----------------VGSHLW-VV-MPFMAAGSL--HS-ILA-------H---GfPdG--LP-EP-CVAVVLKETLRALCYLHEQGRIHRDIKAGNVLV--DS-DGSVKLAD--FGVSASIYE--T-Pppassfsgplthvpqvvlsss---Syfsem------------A----------GTPYW-------MAPE-VI--H--Sh----V-GYGIKA--D-IWSFGITALELAHG-RPPLS-HLP-----PSK--SMLMR------I--------TSRV-R--ME----Daeiskn----------K--------------------------K-LSK-------AFKDMVSSCLCQEPAKRPSAEKLLRHPF-F-K-G-C--RS--K-Dylvrs--VLgtVPSIeerc--K---------------------------Dv-T-S------Lcgcaaggarcvspchgg------------------------------QAsvv-K-Nrrmsgwnfgadc-------------------------------------------------------------------PRKEDTDSFE
'HORVU6Hr1G029780.1-H.vulgarum'       M---GSkg----------------------K-Rgdggvssprsrkge-----------------FpiraedyELMEPIGD-GATAV-VRRARC-----LP------L--Gg-----E-V-VAVKIMNL-AlRSE---AD-VNNA--SE-----------------------EVKTMILTDHPNLLSAYCSF-T----------------QDENLW-IV-MPYMAGGSC--FH-LMK-------S---SfPkG--FE-EErFIAFVLRETLRGLEYLHGKGHIHRDVKAGNILL--DQ-HKGVKLAD--FGISASVYD--S-Minrn--------------------G-----------------K-RH--T-LV-GTPCW-------MAPE-VM--E--Q-----K-EYDFKA--D-IWSFGITALELANG-HAPFS-SQP-----PAK--VFLMT------L--------QHAP-P--SL----Hntkd------------K--------------------------K-FST-------SFKRMIGACLIKDPSKRPTARMLLELPF-F-K-K-V--KS--E-Dnhvkc--MLnkVPSLvarv--Q---------------------------Ti-K-Ene--AKL-----------------------------------------------QA----E-Kkphdkikektshdeywrgisqwhfdiedlkaqaklyseend--------------------------------------SDGEEYLHFL
'HORVU6Hr1G084460.1-H.vulgarum'       ---------------------------------------------------------------------------------------------------------------------------------------------------------------------------------------------------------------------------------------------------------------------------------------------------------------------------------------------------------------------------------------------------MAPE-VM--E--Ql----H-GYDFKA--D-IWSFGITALELAHG-HAPFS-KYP-----PMK--VLLMT------L--------QNAP-P--GL----Dyerd------------K--------------------------K-FSR-------HFKQMVAMCLVKEPSKRPTAAKLLKQSF-F-K-Q-A--RS--H-Dyiark--LVdgLPGLgary--Q---------------------------Al-K-Ekd--EHL-----------------------------------------------LA----Q-Kkmpdgrkeeisqdeykrgisswnfdiddlksqasliseced--------------------------------------TISSKDTDIS
'HORVU1Hr1G048230.1-H.vulgarum'       M---GRngsv--------------------K-Rgaaaappps----------------------FtlnpadyRLMEEVGY-GAHAV-VYRALF-----LP------R--N------H-T-VAVKCLDL-D-QLN---NN-IDEV--QR-----------------------EAQIMSLIDHPNVIRAYCSF-V----------------VEHSLW-VI-MPFMTEGSC--LH-LMK-------I---AyPeG--FE-EP-VIASILKETLKALEYLHRQGQIHRDIKAGNILI--DS-AGVVKLGD--FGVSACMFD--R-Gdrq---------------------R-----------------S-RN--T-FV-GTPCW-------MAPE-VL--Q--Pg----T-GYNFKA--D-IWSFGITALELAHG-HAPFS-KYP-----PMK--VLLMT------L--------QNAP-P--GL----Dydrd------------R--------------------------R-FSK-------AFKEMVAMCLVKDQTKRPTAEKLLKHSF-F-K-T-A--KP--P-Estmkg--ILtdLPPLwerv--KalqvttilllfclnnrsnvfsylmlltYf-Q-Lkd--AAQ-----------------------------------------------LAl---K-Kmpsseqealslseyqrgvsawhfdiedlkaqasliyedep---------------------------------------SEMKEDDVAA
'HORVU2Hr1G047960.1-H.vulgarum'       M---AAate---------------------A-R-------------------------------F-------SNRDLIGR-GSFGD-VYRGFD-----KE------L--S------K-E-VAIKVIDL-E-EAE---DD-IEDI--QK-----------------------EISVLSQCRCPYITDYYGSY-L----------------HQTKLW-IV-MEYMAGGSV--AD-LLQ-------A---G-P-P--LD-EI-SIACILRDLLHAVEYLHSEGKIHRDIKAANILL--TE-SGDVKVAD--FGVSAQLTK--T-M------------------------S-----------------R-RK--T-FV-GTPFW-------MAPE-VI--Q--Ns----D-GYNEKA--D-IWSLGITAIEMAKG-EPPLA-DIH-----PMR--VLFMI------P--------RENP-P--QL----D----------------E--------------------------H-FSK-------PMKEFVSLCLRKNPAERPSAKELLKHRF-I-K-N-A--RK--T-P-------KL--LERIrerp--Kf--------------------------Tv-KgSin--ATQ-----------------------------------------------NG----Q-T-------------------------------------------------------------------------------HIEEDDYGGT
'HORVU5Hr1G095970.1-H.vulgarum'       M---SSvpdsvtredps-------------T-K-------------------------------Y-------ELLHELGK-GSYGA-VYKARD-----LR------T--Q------E-L-VAVKIISL-T-EGE---EG-YEDI--RG-----------------------EIEMLQQCSHPNVVRYFGSY-Q----------------GEEYLW-IV-MEYCGGGSV--AD-LIG-------I---T-EeP--LD-EP-QIAYICRETLKGLAYLHTIFKVHRDIKGGNILL--TE-QGEVKLGD--FGVAAQLTR--T-M------------------------S-----------------K-RN--T-FI-GTPHW-------MAPE-VI--Q--E-----S-RYDGKV--D-VWALGVSAIEMAEG-MPPRS-TVH-----PMR--VIFMI------S--------SEPA-P--ML----Ed---------------Ke-------------------------K-WSL-------LFHDFIAKCLTKDARLRPAAIEMLKHKF-I-E-K-C--NT--G-As------KM--LAKI-------------------------------------K-E----AKIiret-------------------------------------------AV----Q-N-------------------------------------------------------------------------------QLPDSDDAMD
'HORVU7Hr1G047720.1-H.vulgarum'       M---AHapr---------------------N-Rg------------------------------FptdpkeyKLYEEVGE-GVSAT-VYRALC-----VP------L--N------T-F-VAIKVLDL-E-KCS---SD-MDGI--RR-----------------------EVQTMSLINHPNLLRACCSF-A----------------NDHHLW-VV-MPFMAAGSA--LH-IIK-------T---NfPdG--FE-EA-VIATLLREVLKALVYLHSQGHIHRDVKAGNILI--DT-NGDVKLGD--FGVSACMFD--T-Gnrq---------------------R-----------------A-RN--T-FV-GTPCW-------MAPE-VM--Q--Ql----H-GYDYKA--D-IWSFGITALELAHG-HAPFS-KYP-----PMK--VLLMT------L--------QNAP-P--GL----Dyerd------------K--------------------------R-FSK-------YFKDLVSTCLVKDPQKRPSSEKLLKHSF-F-K-Q-A--RS--A-Dflakn--IVegLPPLgdrf--R---------------------------Al-K-V----------------------------------------------------------------------------------------------------------------------------------------------------QNSV
'MCO05G399.1-Micromonas'              M---ALts----------------------E-R-------------------------------F-------ELGPRIGR-GSAGD-VHTARD-----KL------T--N------D-V-VAVKLVDL-E-EAE---DE-VEDI--QR-----------------------EISYLVQCSSPFVTKYLGCW-Ldp--------------GSTRLA-IA-MEYMAGGSV--AD-LIRddl----G---G-P----LS-ES-ACAVICRDLLYALDYLHGEGKIHRDVKCANVLL--TA-TGEIRLAD--FGVAGTLTQ--T-L------------------------Ggn---------------K-RR--T-FT-GTPFW-------MAPE-VI--QahEs----D-GYNSKC--D-IWSLGITAMEAANG-TPPYS-DLH-----PMR--VLFFI------P--------KNPP-P--RL----Eg---------------G--------------------------N-FSD-------AFKEFVAACLQKDPDRRPRANQLVNHRF-I-A-H-ApeRC--D-EltdrvnkRM--HG---------------------------------------G-V----DRM-----------------------------------------------TS----S-Svggddvg------------------------------------------------------------------------VETTETRHEA
'MCO12G367.1-Micromonas'              M---EPag----------------------R-Pedl----------------------------F-------ELLEQLGK-GSYGA-VYKARH-----RP------S--G------T-I-VAVKVIPL-SgEDE---EG-LEDI--RR-----------------------EIAVLRECVHPNVVRYFGSF-T----------------GTEYLW-IV-MEHCGGGSV--RD-ILS-------A---SnR-P--LR-EA-QIAYLCGETLKGLVYLHSIFKVHRDIKCSNILL--TE-SGGVKLAD--FGVAAQLTR--T-M------------------------S-----------------K-RN--T-FI-GTPHW-------MAPE-VI--Q--E-----S-RYDGKV--D-VWALGISAIEMAEV-QPPRH-NVH-----PMR--VIFMI------T--------REPS-P--RL----Despfvd----------Ksgert---------------------E-WSP-------AFHDFVAQCLRKETSRRPTATELLPHRF-L-Q-SsA--GS--G-Aglvpm--IV--AA--------K---------------------------Rw-K-Ske--EEDgegggggggge------------------------------------EA----R-E-------------------------------------------------------------------------------GEEKRREEEK
'MCO16G480.1-Micromonas'              ----PK------------------------V-Q-------------------------------YptqasdyRLMEEIGR-GVSAK-VYRAEC-----VP------L--Nn-----E-Q-VAVKKLDL-EdQDP---GH-LEEI--RR-----------------------EVASMSMLSHPNLVMAHCSF-V----------------EGQYLW-IV-MPFCGGGSA--LN-IMK-------W---ShPkG--LD-ET-SIATILKEVLKALDYFHRNGNIHRDVKAGNILI--DD-NGSVKIGD--FGVSA--------Aswg---------------------Sgakph------------A-----T-FV-GTPCW-------MAPE-VM--E--Qv----N-GYDWHA--D-IWSLGITVLELCHG-HAPFA-KYP-----PMK--VLLMT------L--------QNPP-P--QL----Eaeqa------------Esgh-----------------------H-FSR-------ALRDFVSICLQKDPSKRPSAAKLLEHKF-L-K-E-A--KK--P-Dflvkh--LLdgIPTLgdrt--A---------------------------Kl-N-Ere--KARqaqraaavaagglssapst----------------------------EA----A-Eekrsnaeylkgvsrwdfdmdaira-------------------------------------------------------EAAAMTLDDD
'Mapoly0008s0135.1-Marchantia'        M---DApkgagagggde-------------R-Rs------------------------------YpvtaadyKILEEVGQ-GVSAT-VYRAQC-----TP------F--N------E-T-VAIKSLDL-E-KCI---SN-LDEI--RK-----------------------EAQMMSLIAHPNVVKAYCSF-V----------------VDRSLW-VV-MPYMAGGSC--LH-IMK-------S---AfSdG--FE-EP-VIATVLKEVLKALDYLHRHGHIHRDVKAGNILV--DS-NGQVKLGD--FGVSACMFD--T-Gdrq---------------------R-----------------S-RN--T-FV-GTPCW-------MAPE-VM--E--Ql----H-GYDFKA--D-IWSFGITALELAHG-HAPFS-KYP-----PMK--VLLMT------L--------QNAP-P--GL----Dyerd------------K--------------------------R-FSK-------AFKEMIAMCLVKDPAKRPSAEKLLKHSF-F-K-H-A--KT--F-Eyiarh--VLdgLPPLgerv--K---------------------------Nl-K-Akd--AAR-----------------------------------------------LA----Q-Kkmpygeqeersqneykrgvsswnfnvedlkaqaallddeda--------------------------------------TQPSSKDLAA
'Mapoly0102s0039.1-Marchantia'        Mq--EDps----------------------V-K-------------------------------Y-------DLLNELGK-GSYGA-VYKARD-----LR------T--S------E-L-VAIKVISL-C-EGE---EG-YEEI--RG-----------------------EIEMLQQCNHPNVVRYLGSY-Q----------------GEDYLW-IV-MEYCGGGSV--AD-LMS-------I---T-DeA--LE-EH-QIAYICKESLKGLEYLHSIFKVHRDIKGGNILL--TE-QGEVKLGD--FGVAAQLTR--T-M------------------------S-----------------K-RN--T-FI-GTPHW-------MAPE-VI--Q--E-----S-RYDGKV--D-VWALGVSAIEMAEG-LPPRS-NVH-----PMR--VLFMI------S--------REPA-P--ML----Ed---------------Ke-------------------------K-WSL-------VFHDFVAKCLTKEPRLRPTATAMLQHKF-I-D-K-C--KG--T-A--------MsmLPRIera---R---------------------------Ai-KvEmv--AQQ-----------------------------------------------LA----Y-N----------------------------------------------------------------------------------QEQGTAS
'Mapoly0133s0001.1-Marchantia'        M---SNsie---------------------S-R-------------------------------F-------TNLQLIGK-GSFGD-VFKGFD-----KE------L--N------K-E-VAIKVIDL-E-EAE---DE-VEDI--QK-----------------------EISVLSQCRSPYVTEYYGSY-L----------------HSTKLW-IV-MEYMAGGSV--LD-LLE-------T---G-P-P--LD-EM-SIACILRDLLHSLEYLHGEGKIHRDIKAANILL--TA-NGDVKVAD--FGVSAQLTR--T-V------------------------S-----------------K-RK--T-FV-GTPFW-------MAPE-VI--Q--Ns----D-GYNEKA--D-IWSLGITAIEMAKG-EPPHA-ELH-----PMR--VLFNI------P--------KNPP-P--QL----D----------------E--------------------------H-FSR-------QMKEFVSLCLKKNPAERPSAKELLKYRF-V-K-N-A--RK--S-P-------RL--LERIrerp--Kt--------------------------HigK-Skd--LPRpdqqyeke---------------------------------------AA----E-Kkkvikstgekdaqyrrkairnaswdfgtttiqstgtirsalkp------------------------------------TYSTSHNEGN
'Medtr1g077800.1-Medicago'            M---GSgs----------------------R-S-------------------------------YsanpqdyKLLEEVGY-GASAT-VYHAVY-----LP------Y--N------E-E-VAVKSLDL-D-RCN---SN-FDDI--RK-----------------------EAQIMSLIDHRNVVKSYCSF-V----------------VDRKLW-VI-MPFMAQGSC--LH-LMK-------S---AyPdG--FE-ED-AIGSILKETLKALDYLHQHGHIHRDVKAGNILL--DS-NGEVKLSD--FGVSASMFD--T-Gdrq---------------------R-----------------S-RN--T-FV-GTPCW-------MAPE-VL--Q--Pg----T-GYNFKA--D-IWSFGITALELAHG-HAPFS-KYP-----PMK--VLLMT------I--------QNAP-P--GL----Dydrd------------R--------------------------K-FSK-------SFKEMVAMCLVKDQTKRPSVDKLLKHSF-F-K-Q-A--KP--P-Elsvkk--LFadLPPLwtrv--K---------------------------Al-Q-Lkd--AAQ-----------------------------------------------LA----L-Krmpsaeqeaisqseykrgvsawnfdvddlkaqaslvqeedddi------------------------------------AEIKEEDENK
'Medtr2g100030.1-Medicago'            M---ATniaer-------------------V-Q-------------------------------YpldsssyKIVDEIGA-GNSAV-VYKAIC-----IP------I--N------S-TpVAIKSIDL-D-RSR---PD-LDDV--RR-----------------------EAKTLSLLSHPNILKAHCSF-T----------------VDNRLW-VV-MPFMAGGSL--QS-IIS-------H---SfQnG--LT-EQ-SIAVILKDTLNALSYLHGQGHLHRDIKSGNILV--DS-NGLVKLAD--FGVSASIYE--S-Nnsvgacssysssssnss-------S-----------------S-HIf-TdFA-GTPYW-------MAPE-VI--H--Sh----N-GYSFKA--D-IWSFGITALELAHG-RPPLS-HLP-----PSK--SLMLN------I--------TKRF-K--FS----Dfd--------------Khsykghggsn----------------K-FSK-------AFKDMVALCLNQDPTKRPSAEKLLKHSF-F-K-N-C--KG--S-Dvlvkn--VLngLPSVekry--K---------------------------Ei-K-Aim--DPDskckddgdddddesvk-------------------------------NV----K-Qrrisgwnfnedglelvpvfpkdqskdde---------------------------------------------------VVKQVRFEEE
'Medtr5g045190.1-Medicago'            ----EDpt----------------------T-K-------------------------------Y-------ELLNELGK-GSYGA-VYKARD-----YR------T--S------E-M-VAIKVISL-S-EGE---EG-YEEI--RG-----------------------EIEMLQQCNHPNVVRYLGSY-Q----------------GEEYLW-IV-MEYCGGGSV--AD-LMN-------VtdeA------LD-EG-QIAYICREALKGLDYLHSIFKVHRDIKGGNILL--TE-QGDVKLGD--FGVAAQLTR--T-M------------------------S-----------------K-RN--T-FI-GTPHW-------MAPE-VI--Q--E-----S-RYDGKV--D-VWALGVSAIEMAEG-VPPRS-SVH-----PMR--VLFMI------S--------IEPA-P--ML----Ed---------------Ke-------------------------K-WSL-------YFHDFVAKCLTKEPRLRPAASEMLKHKF-FeKwK-V--GS--A-A-------MF----------------------------------------------------------------------------------------------------------P-K-------------------------------------------------------------------------------LEKARQVRAS
'Medtr6g006770.1-Medicago'            M---ERise---------------------K-R-------------------------------YplsakdyKLYEEVGE-GVSAS-VYRALC-----IP------L--N------E-I-VAIKVLDL-E-KCN---ND-LDGI--RR-----------------------EVQTMSLIDHPNLLRAHCSF-T----------------AGHSLW-VV-MPFMSGGSC--LH-IMK-------S---SfPeG--FD-EP-VIATVLREVLKALVYLHAHGHIHRDVKAGNILL--DA-NGSVKMAD--FGVSACMFD--T-Gdrq---------------------R-----------------S-RN--T-FV-GTPCW-------MAPE-VM--Q--Ql----H-GYDFKA--D-IWSFGITALELAHG-HAPFS-KYP-----PMK--VLLMT------L--------QNAP-P--GL----Dyerd------------K--------------------------R-FSK-------SFKELVATCLVKDPKKRPSSEKLLKHHF-F-K-H-A--RA--T-Eylsrt--ILdgLAPLgdrf--R---------------------------Ql-K-Ake--ADL-----------------------------------------------LM----Q-Nkalyedmeqlsqkeyirgisawnfnledlksqaaliqdedm--------------------------------------SNAEEPDMAK
'Medtr2g078740.1-Medicago'            M---EDlaglveatg---------------T-R-------------------------------F-------TSLELIGQ-GSFGD-VYKGFD-----KE------L--N------K-E-VAIKVIDL-E-ESE---DD-IDDI--QK-----------------------EISVLSQCRCPYITEYYGSF-L----------------NQTKLW-II-MEYMAGGSV--AD-LLQ-------S---G-P-P--LD-EM-SIAYILRDLLHAVDYLHNEGKIHRDIKAANILL--SE-NGDVKVAD--FGVSAQLTR--T-I------------------------S-----------------R-RK--T-FV-GTPFW-------MAPE-VI--Q--Ns----E-GYNEKA--D-IWSLGITAIEMAKG-EPPLA-DLH-----PMR--VLFII------P--------RENP-P--QL----D----------------E--------------------------H-FSR-------PMKEFVSSCLKKVPAERPSAKELLKDRF-I-R-N-A--RK--S-P-------KL--LERIrerp--Ky--------------------------Qi-K-Edle-ASRngargms----------------------------------------EA----S-Ntmkvardsrveeisrpsqvktlkssewdfsigesegtgtirhasrp---------------------------------PQSRDKKTDV
'Medtr4g005730.1-Medicago'            M---KDkdrdkeketek-------------K-K-------------------------------YpigaehyQLYEEIGQ-GVSAS-VHRALC-----VS------F--N------E-I-VAIKILDF-E-RDN---CD-LNNI--SR-----------------------EAQTMVLVDHPNVLKSHCSF-V----------------SDHNLW-VV-MPFMSGGSC--LH-ILK-------A---AhPdG--FE-EV-VIATVLREVLKGLEYLHHHGHIHRDVKAGNVLI--DS-RGAVKLGD--FGVSACLFD--S-Gdrq---------------------R-----------------S-RN--T-FV-GTPCW-------MAPE-VM--E--Ql----H-GYNFKA--D-IWSFGITALELAHG-HAPFS-KYP-----PLK--VLLMT------L--------QNAP-P--GL----Dyerd------------K--------------------------K-FSK-------SFKQMIACCLVKDPSKRPSASKLLKHSF-F-K-Q-A--RS--S-Dyitrt--LLegLPALgdrm--E---------------------------Il-K-Rke--D-M-----------------------------------------------LA----Q-Kkmpdgqmeelsqneykrgisgwnfnledmkaqaslindfdd--------------------------------------AMSDISHVSS
'LOC_Os02g08240.1-O.sativa'           M---EKgk----------------------R-Rggsssssgpqavarkrdq-------------FpsrakdyELLEPVGD-GATAV-VRRARC-----LP------L--Gg-----E-V-VAVKIMNM-SqRSE---DD-VNHA--SE-----------------------EVKMMSTIDHDNLLGAYCSF-T----------------EGETLW-II-MPYMAGGSC--FH-LMK-------S---SyPkG--FD-EK-FIAFVLRETLEGLAYLHRYALVHRDVKAGNILL--DQ-HKGVKLAD--FGASASLYD--P-Minrh--------------------G-----------------K-RK--T-LV-GTPCW-------MAPE-VM--E--Q-----K-EYDAKA--D-IWSFGITALELAHG-HAPFS-TQP-----PAK--VFLLT------L--------QHAP-P--SL----Hntkd------------K--------------------------K-FSK-------SFKQMIATCLMKDPSKRPTAQHLLELPF-F-K-K-V--KF--E-Dnvlks--VLnkLPSLgdrm--Q---------------------------Si-Q-Ene--AKL-----------------------------------------------QA----E-Kkpldkckekasqdeymrgvsewnfdieelkaqaalypdend--------------------------------------GGEDEYLRFL
'LOC_Os02g54900.1-O.sativa'           M---AKawekvataaglggsger-------R-K-------------------------------YpirvedyELYEEIGQ-GVSAI-VYRSLC-----KP------L--D------E-I-VAVKVLDF-E-RTN---SD-LNNI--MR-----------------------EAQTMILIDQPNVMKAHCSF-T----------------NNHSLW-VV-MPYMAGGSC--LH-IMK-------S---VyPdG--FE-EA-VIATVLREVLKGLEYLHHHGHIHRDVKAGNILV--DS-RGVVKLGD--FGVSACLFD--S-Gdrq---------------------R-----------------A-RN--T-FV-GTPCW-------MAPE-VM--E--Ql----H-GYDFKA--D-IWSFGITALELAHG-HAPFS-KFP-----PMK--VLLMT------L--------QNAP-P--GL----Dyerd------------K--------------------------K-FSR-------HFKQMVAMCLVKDPSKRPTAKKLLKQPF-F-K-Q-A--RS--S-Dfisrk--LLegLPGLgary--L---------------------------Al-K-Ekd--EVL-----------------------------------------------LS----Q-Kkmpdgqkeeisqdeykrgisswnfdmddlksqaslitecdd--------------------------------------SISCKDSDAS
'LOC_Os03g47470.1-O.sativa'           M---AAaagsvggddhhhhqq---------A-R-------------------------------YpldagsyRLLCKIGS-GVSAV-VYKAAC-----VP------L--G------SaV-VAIKAIDL-E-RSR---AN-LDEV--WR-----------------------EAKAMALLSHRNVLRAHCSF-T----------------VGSHLW-VV-MPFMAAGSL--HS-ILS-------H---GfPdG--LP-EQ-CIAVVLRDTLRALCYLHEQGRIHRDIKAGNILV--DS-DGSVKLAD--FGVSASIYE--T-ApstssafsgpinhapppsgaalssS-----------------C-FN--D-MA-GTPYW-------MAPE-VI--H--Sh----V-GYGIKA--D-IWSFGITALELAHG-RPPLS-HLP-----PSK--SMLMR------I--------TSRV-R--LEv---DasssssegsssaarkkK--------------------------K-FSK-------AFKDMVSSCLCQEPAKRPSAEKLLRHPF-F-K-G-C--RS--R-DydylvrnVLdaVPTVeerc--R---------------------------D---------STQlcgcargarcvspcrhassgsnvv-----------------------AA----K-Nrrisgwnfneesfeldptdkp----------------------------------------------------------PEQQQQQPCF
'LOC_Os03g54780.1-O.sativa'           ----EDps----------------------T-K-------------------------------Y-------ELLHELGK-GSYGA-VYKARD-----LR------T--Q------E-L-VAIKIISL-T-EGE---EG-YEDI--RG-----------------------EIEMLQQCSHPNVVRYFGSY-Q----------------GEEYLW-IV-MEYCGGGSV--AD-LIG-------I---T-EeP--LD-ES-QIAYICREALKGLAYLHSIFKVHRDIKGGNILL--TE-QGEVKLGD--FGVAAQLTR--T-M------------------------S-----------------K-RN--T-FI-GTPHW-------MAPE-VI--Q--E-----S-RYDGKV--D-VWALGVSAIEMAEG-MPPRS-TVH-----PMR--VIFMI------S--------SEPA-P--ML----Ed---------------Ke-------------------------K-WSL-------LFHDFIAKCLTKDPRLRPAASEMLKHKF-I-E-K-C--NP--G-As------KM--LAKI------K---------------------------Ea-K-Kir--AKV-----------------------------------------------AA----E-Tel-----------------------------------------------------------------------------SGPDSDATVR
'LOC_Os06g29120.1-O.sativa'           M---EHa-----------------------R-R-------------------------------FptdpkeyKLCEEVGD-GVSAT-VYKALC-----IP------L--N------I-E-VAIKVLDL-E-KCS---ND-LDGI--RR-----------------------EVQTMSLIDHPNLLRAYCSF-T----------------NGHQLW-VI-MPYMAAGSA--LH-IMK-------T---SfPdG--FE-EP-VIATLLREVLKALVYLHSQGHIHRDVKAGNILI--DT-NGAVKLGD--FGVSACMFD--T-Gnrq---------------------R-----------------A-RN--T-FV-GTPCW-------MAPE-VM--Q--Ql----H-GYDYKA--D-IWSFGITALELAHG-HAPFS-KYP-----PMK--VLLMT------L--------QNAP-P--GL----Dyerd------------K--------------------------R-FSK-------SFKDLVATCLVKDPRKRPSSEKLLKHSF-F-K-H-A--RT--A-Eflars--ILdgLPPLgerf--R---------------------------Tl-K-Gke--ADL-----------------------------------------------LL----S-Nklgseskeqlsqkeyirgisgwnfnledlknaaalidntng--------------------------------------TCHLDGVNSK
'LOC_Os10g37480.1-O.sativa'           M---GRngsv--------------------K-Rtsssgaaaa----------------------FtanprdyQLMEEVGY-GAHAV-VYRALF-----VP------R--N------D-V-VAVKCLDL-D-QLN---NN-IDEI--QR-----------------------EAQIMSLIEHPNVIRAYCSF-V----------------VEHSLW-VV-MPFMTEGSC--LH-LMK-------I---AyPdG--FE-EP-VIGSILKETLKALEYLHRQGQIHRDVKAGNILV--DN-AGIVKLGD--FGVSACMFD--R-Gdrq---------------------R-----------------S-RN--T-FV-GTPCW-------MAPE-VL--Q--Pg----T-GYNFKA--D-IWSFGITALELAHG-HAPFS-KYP-----PMK--VLLMT------L--------QNAP-P--GL----Dydrd------------R--------------------------R-FSK-------SFKEMVAMCLVKDQTKRPTAEKLLKHSF-F-K-N-A--KP--P-Eltmkg--ILtdLPPLwdrv--K---------------------------Al-Q-Lkd--AAQ-----------------------------------------------LAl---K-Kmpsseqealsmseyqrgvsawnfdvedlkaqaslirddep---------------------------------------PEIKEDDDTA
'LOC_Os03g02320.1-O.sativa'           Mvr-SGsv----------------------R-Rtaassspaaaavpta----------------FtaspgdyRLLEEVGY-GANAV-VYRAVF-----LP------S--N------R-T-VAVKCLDL-D-RVN---SN-LDDI--RK-----------------------EAQTMSLIDHPNVIRAYCSF-V----------------VDHNLW-VI-MPFMSEGSC--LH-LMK-------V---AyPdG--FE-EP-VIASILKETLKALEYLHRQGHIHRDVKAGNILM--DS-PGIVKLGD--FGVSACMFD--R-Gdrq---------------------R-----------------S-RN--T-FV-GTPCW-------MAPE-VL--Q--Pg----A-GYNFKA--D-IWSFGITALELAHG-HAPFS-KYP-----PMK--VLLMT------L--------QNAP-P--GL----Dydrd------------K--------------------------R-FSK-------SFKEMVAMCLVKDQTKRPTAEKLLKHSF-F-K-N-A--KP--P-Eltvks--ILtdLPPLwdrv--K---------------------------Al-Q-Lkd--AAQ-----------------------------------------------LAl---K-Kmpsseqealsmseyqrgvsawnfdiedlkaqaslihdddp---------------------------------------PEIKEDVDND
'PAB00014937.1-Picea'                 ---------------------------------------------------------------------------------------------------------------------------------------------DEI--RR-----------------------EAQTLSLTSHPNLLRAHCSF-V----------------ANQNLW-VV-MPYMAGGSC--LH-IMK-------S---VyPeG--FE-EV-IIATILRDVLKALEYLHNHGHIHRDVKAGNILV--DE-SGAVKLGD--FGVSACMFD--T-Gdrq---------------------R-----------------S-RN--T-FV-GTPCW-------MAPE-VM--E--Ql----H-GYDFKA--D-IWSFGITALELAHG-HAPFS-KYP-----PMK--VLLMT------L--------QNAP-P--GL----Dyerd------------K--------------------------R-FSK-------SFKEMIAMCLVKDPTKRPSAERLLKHSF-F-K-H-A--RS--N-Eyvart--LLdgLPPLgdrl--R---------------------------Al-K-Lke--EDR-----------------------------------------------LA----Q-Kkmpygekeersqneykrgisawnfdledlksqaalikdyde--------------------------------------LPAAKEDLEP
'PAB00026846.1-Picea'                 --------------------------------K-------------------------------Y-------QILQEIGR-GGSGT-AYKALC-----LE------F--N------E-L-VAIKCIDI-E-ISK---PN-MENL--EK-----------------------ESRTLMLLHHPNMLGGHCSF-V----------------AGQFLWeVI--PYMAEGSL--YN-ILR-------S---StHeG--LE-ES-VVATVLKETLKALDYLHKAGHIHWDVKSSNILI--DS-DRSIKMAE--YGVSACIYE--F-Gdrd---------------------Km----------------M-RH--T-LT-GSLLW-------MAPE-VIlcE--Tt----R-VYDCK---DyIWSLGITAMELAQG-HSPYSgSQP------MK--VIM-------------------------NL----A----------------Kgtvpkitda-----------------K-FSK-------SFQDMVASCLEYDPAKRPSTEKLLKHPF-I-KkN-S--HS--P-Hhlakh--LLrgLPELpqhl--K---------------------------Iv-G-Eee--CHL-----------------------------------------------LS----V-Kmqy----------------------------------------------------------------------------LTPKIEKEKQ
'PAB00040610.1-Picea'                 M---DHhhq---------------------K-S-------------------------------YslisseyRMVDEIGH-GVSAT-VYEAKC-----LV------L--D------E-T-VTIKSIDL-E-LLN---AT-LDDV--RR-----------------------EAQMMSLVDHPNVLRAHCSF-I----------------VQQSLW-VV-MPYMAGGSC--QS-IMK-------K---SfPnG--FE-EL-VIALILKETLKALEYLHQQGHLHRDVKAGNILI--DS-RGGVKVGD--FGVSACVFD--S-Rdgq---------------------Rl----------------K-QN--T-FV-GTPCW-------MAPE-VI--D--Hg----N-G-----------------------------------------------------------------------------------------------------------------------------------------------------------------------------------------------------------------------------------------------Litrpiygrlgllh----------------------------------SS----S-Rmamprs-------------------------------------------------------------------------LSSRQSKPSS
'PAB00040641.1-Picea'                 M---QD----------------------------------------------------------------------------------------------------------------------------------------DI--RR-----------------------EAQTMSLIDHPNVIRAYCSF-V----------------VDRCLW-VV-MPFMAEGSC--LH-IMK-------I---AyPdG--FE-EY-AIATILKETLKALEYLHRQGHIHRDVKAGNILV--DT-SGAVKLGD--FGVSACMFD--T-Gdrq---------------------R-----------------S-RN--T-FV-GTPCW-------MAPE-VL--Q--Pg----S-GYDFKA--D-IWSLGITALELAHG-HAPFS-KYP-----PMK--V-------------------------------------------------------------------------------------------------------------------------------KS--T-S-----------------------------------------------------------------------------------------------------------------------------------------------------------------------------------------------------THPMSENQFV
'Pp3c11_21850V3.1-Physcomitrella'     -----Dps----------------------L-K-------------------------------Y-------ELLNELGK-GSYGA-VYKARD-----LL------T--S------E-L-VAVKVISL-T-EGE---EG-YEEI--RG-----------------------EIGMLQQCNHPNVVRYLGSF-Q----------------GEDYLW-IV-MEYCGGGSV--AD-LMN-------ItdeA------LE-EQ-QIAYICREALKGLTYLHSIFKVHRDIKGGNILL--TE-QGEVKLGD--FGVAAQLTR--T-M------------------------S-----------------K-RN--T-FI-GTPHW-------MAPE-VI--Q--E-----N-RYDGKV--D-VWALGVSAIEMAEG-LPPRS-NVH-----PMR--VLFMI------S--------REPA-P--ML----Ed---------------Ke-------------------------R-WSL-------VFHDYVAKCLTKEPRLRPTASALLSHKF-I-E-K-C--KG--T-As------SM--LPQIekarriR---------------------------A--E-M----AAQ-----------------------------------------------AA----N-Y-------------------------------------------------------------------------------VQEQGTTSSG
'Pp3c12_5150V3.1-Physcomitrella'      M---EGqgkeqkngvgeeggdeeg------R-Rg------------------------------YplsasdyRIMEELGR-GASCT-VYSALC-----LP------Y--N------E-L-VAIKVLQL-D-EGTrisSD-FWTA--SK----------------------------SRIQHPNVLTAYCSF-T----------------TSHNVW-VV-MPFMAGGSC--LD-IMK-------A---AfSnG--FD-ES-VVCTFLKESLMGLNYLHHHGRIHQDVKAGNIFV--DG-NGRVKLAD--FGISTCILN--A-Gdqqqsrs-----------------Sllrs-------------C-------------YW-------MAPE-MI--E--Qv----H-LYDSKA--D-IWSFGITALELVHG-IVPFS-KYP------MK--VFFNT------L--------QN-----------------------------Kisemncacf-----------------KmFSK-------SFKDMIAICLAKDPSRRPTTEQLLRHPF-F-K-Q-A--RS--P-Eyiyqh--VLdgLSSLgers--K---------------------------Nl-K-Iie--AAQ-----------------------------------------------LA----L-Kksphskeklsqgeylrglhnwicna------------------------------------------------------HDIRKTETEV
'Pp3c17_14200V3.1-Physcomitrella'     M---EA--------------------------R-------------------------------F-------ENLRLIGK-GSFGD-VFSGFD-----KE------L--N------K-E-VAIKVIDL-E-EAE---DE-VEDI--QK-----------------------EISVLSQCRSPHITEYYGSY-L----------------HATKLW-IV-MEYMAGGSV--LD-LLE-------T---G-P-P--LD-EV-SIACILRELLLSLDYLHSEGKIHRDIKAANILL--TA-NGDVKVAD--FGVSAQLTR--T-M------------------------S-----------------K-RK--T-FV-GTPFW-------MAPE-VI--Q--Ns----GdGYDEKA--D-IWSLGITAIEMAKG-EPPYA-DLH-----PMR--VLFLI------P--------KNNP-P--QL----D----------------D--------------------------H-YSR-------PFKEFVSFCLKKNPAERPSAKELLRHRF-V-K-N-A--RK--S-T-------RL--LDRIrerp--Ks--------------------------HisK-Skd--VPRpaeafenessskemgakgdngvyppl---------------------SS----R-Rkplrdaswdfgtgtihttgtlrsgstn----------------------------------------------------LYTDQDRTGG
'Pp3c1_23810V3.1-Physcomitrella'      M---EA--------------------------R-------------------------------F-------ENLELIGK-GSFGD-VFRGFD-----KE------L--N------K-E-VAIKVIDL-E-EAE---DE-VEDI--QK-----------------------EISVLGQCRSPHITEYYGSY-L----------------HTTKLW-IV-MEYMAGGSV--SD-LLE-------T---G-P-P--LD-EV-SIASILRELLLSLDYLHSEGKIHRDIKAANILL--TA-NGDVKVAD--FGVSAQLTR--T-M------------------------S-----------------K-RK--T-FV-GTPFW-------MAPE-VI--Q--Nsg---D-GYNEKA--D-IWSLGITAIEMAKG-EPPYA-DLH-----PMR--VLFLI------P--------KNNP-P--QL----D----------------D--------------------------H-YSR-------PFKEFVSFCLKKNPSERPSAKELLRHRF-V-K-N-A--RK--S-S-------RL--VDRIrerp--Ks--------------------------HvsK-Akd--TPRpseafknesdskgvrmrsdngvypp----------------------LS----S-Rrrdaswdfgtgsihttgtlrsssktf-----------------------------------------------------GQIDQDRPRG
'Pp3c11_1950V3.1-Physcomitrella'      Mv--EAek----------------------R-S-------------------------------YpvlaseyKLYEEIGQ-GVSAI-VYRAHC-----VT------Y--N------E-I-VAIKSLDL-E-KCN---SN-LDNI--RR-----------------------EAQTMSLINHQNVVKAHCSF-V----------------VGQNLW-VV-MPHLAGGSC--LH-IMK-------A---AyPdG--FE-EP-VIATILKESLKALEYLHRHGHIHRDIKAGNILV--DS-NGSVKLGD--FGVSACMFD--T-Gdrq---------------------R-----------------S-RN--T-FA-GTPCW-------MAPE-VM--E--Ql----H-GYDFKA--D-IWSFGITALELAHG-HAPFS-KYP-----PLK--VLLMT------L--------QNAP-P--GL----Dyerd------------K--------------------------K-FSK-------SFKEMIAMCLVKDPAKRPTAEKLLRHSF-F-K-Q-A--RS--F-Dyiarh--ILegLPPLgetv--N---------------------------Nl-K-Ikd--ANR-----------------------------------------------LA----Q-Qiqpydeqeaqsqneykrgvsawdfnvedlkaqaaliqddee--------------------------------------VVPKLLKVAL
'Pp3c21_3370V3.1-Physcomitrella'      M---EK------------------------R-K-------------------------------YpygasdyKLFEEVGQ-GVTAT-VYRAHC-----IP------Y--N------E-T-VAIKSLDL-E-KCN---TN-LDDI--RR-----------------------EAQTMSLIDHPNVVKAYCSF-V----------------VEQSLW-VV-MPFMAGGSF--LH-IMK-------S---AfPdG--FD-EP-VIATVLKETLKALEYLHRHGHIHRDVKAGNILV--DA-AGAVKLGD--FGVSACLFD--T-Gdrq---------------------R-----------------T-RN--T-FV-GTPCW-------MAPE-VM--E--Ql----H-GYDFKA--D-IWSFGITALELAHG-HAPFS-KYP-----PIK--VLLMT------L--------QNAP-P--GL----Dherd------------K--------------------------K-FSK-------SFKEMIAMCLVKDPAKRPSADKLLRHSF-F-K-Q-A--RS--G-Dyiarn--VLygLPPLgerv--K---------------------------Kl-K-Vnd--ANR-----------------------------------------------LA----Q-Neqevqsqneykrgvsgwnfdlddlkaeaaliqdgdedlsmvvgkdvi--------------------------------VVEEQEVTKL
'Pp3c4_10780V3.1-Physcomitrella'      M---EKqse---------------------R-Kgp-----------------------------YpvtatqyQVLEEVGH-GLGAT-VHRAIC-----LP------F--N------E-V-VAIKKLDL-E-SRN---VN-VDDI--RR-----------------------EAVTMSLTNHPNLVKSYCSF-V----------------VDQSVW-IV-MPFMAGGSC--LH-IMK-------A---AfPdG--FE-EP-VIATLLKESLKALEYLHRQGHIHRDVKAGNILL--DG-DGSVKLGD--FGVAASMFD--K-Gdrq---------------------R-----------------S-RI--T-VK-GTPCW-------MAPE-VI--E--Kt----H-GYDFKA--D-IWSFGITALELAHG-HAPFS-KYP-----PLK--VLLMT------L--------QNAP-P--RL----Dnerd------------K--------------------------K-FSK-------SFKEMISMCLVKEPTKRPSAERLLRHSF-F-K-Q-A--RS--S-Dyilrh--VLdgLPPLgerv--K---------------------------Hl-R-Mld--AAQ-----------------------------------------------IAe---K-Kmpfeeqeekskteykrgvsnwnfniedlkaeaalisgdggyaea-----------------------------------VKEEDDTPKQ
'Pp3c4_15760V3.1-Physcomitrella'      M---EGgqse--------------------R-Ri------------------------------YpvtaaeyKLLEEIGQ-GVSAT-VYRAIC-----LP------F--K------E-V-VAIKALDL-E-KCN---SN-LDDV--RR-----------------------EAVTMRLINHPNVVKAFCSF-V----------------VEQTLW-VV-MPYMAGGSC--LH-IMK-------S---AfIdG--FE-EP-VIATFLKEVLKALDYLHRHGHIHRDVKAGNILV--DE-KGAVKLAD--FGVSACMFD--T-Gdrq---------------------R-----------------S-RK--T-FV-GTPCW-------MAPE-VM--E--Ql----H-GYDFKA--D-IWSFGITALELAHG-HAPFS-KYP-----PMK--VLLMT------L--------QNAP-P--GL----Dyerd------------K--------------------------R-FSK-------SFKEMIAMCLVKEPSKRPTAEKLLRHSF-F-K-H-A--RT--P-Dyicrh--ILdgLPSLgeri--K---------------------------Nl-K-Nad--AAR-----------------------------------------------MT----Q-Qknldeqeqrsqteynrgvsawnfnledlkaqsalipddsdd--------------------------------------SPPQSTKAES
'Pp3c7_24190V3.1-Physcomitrella'      -----E------------------------K-Rt------------------------------YplvaseyKLYEEVGQ-GVSAI-VYRAHC-----VT------Y--N------E-I-VAIKSLDL-E-KCN---SN-LDDI--RR-----------------------EAQTMSLINHQNVVKAYCSF-V----------------VGQNLW-VV-MPYMAGGSC--LH-IMK-------A---AyPdG--FD-EP-VIATVLKESLKALEYLHRQGHIHRDVKAGNILV--DS-NGSVKLGD--FGVSACMFD--T-Gdrq---------------------R-----------------S-RN--T-FV-GTPCW-------MAPE-VM--E--Ql----N-GYDFKA--D-IWSFGITALELAHG-HAPFS-KYP-----PMK--VLLMT------L--------QNAP-P--GL----Dyerd------------K--------------------------K-FSK-------SFKEMIAMCLVKDPAKRPTAEKLLRHSF-F-K-Q-A--RS--L-Dyisrh--ILegLPPLgerv--K---------------------------Nl-K-Ikd--ANR-----------------------------------------------LA----Q-Kiqpydeqeaqsqneykrgvsawnfnvedlkaqaaliqddee--------------------------------------IVVAKVLKIA
'Potri.001G084700.1-Populus'          M---GRmg----------------------K-M-------------------------------YtvnpndyKLLEEVGY-GASAV-VYRAIY-----IP------F--N------E-V-VAIKCLDL-D-RCN---SN-LDDI--RR-----------------------EAQTMSLIDHPNVIRAYCSF-V----------------VDQNLW-VV-MPFMAEGSC--LH-LMK-------I---AyQeG--FE-ES-AIGSILKETLKALEYLHRQGHIHRDVKAGNILL--DT-NGIVKLAD--FGVSACMFD--T-Gdrq---------------------R-----------------S-RN--T-FV-GTPCW-------MAPE-VL--Q--Pg----S-GYNSKA--D-IWSFGITALELAHG-HAPFS-KYP-----PMK--VLLMT------I--------QNAP-P--GL----Dydrd------------K--------------------------K-FSK-------SFKEMVAMCLVKDQTKRPTAEKLIKHSF-F-K-N-A--KP--P-Elsvkk--LFadLPPLwnrv--K---------------------------Ai-Q-Lkd--AAQ-----------------------------------------------LAl---K-Kmpsaeqealsqseyqrgvsawnfdledlkaqaslvrdddd---------------------------------------IPETREEDES
'Potri.003G146000.1-Populus'          M---GRmg----------------------K-T-------------------------------YtvnpidyKLLEEVGY-GASAV-VYRAIY-----IP------F--N------E-V-VAIKCLDL-D-RCN---IN-LDDI--RR-----------------------EAQTMSLIDHPNLIRAYCSF-V----------------VDHNLW-VV-MPFMAEGSC--LH-LMK-------I---AySdG--FE-EP-AIGSILKETLKALEYLHQQGHIHRDVKAGNILL--DT-NGDVKLAD--FGVSACMFD--A-Gdrq---------------------R-----------------S-RN--T-FV-GTPCW-------MAPE-VL--Q--Pg----S-GYNSKA--D-IWSFGITALELAHG-HAPFS-KYP-----PMK--VLLMT------I--------QNAP-P--GL----Dydrd------------K--------------------------K-FSK-------SFKEMVAMCLVKDQTKRPTAEKLLKHSF-F-K-H-V--KP--P-Elsvkk--LFadLPPLwnrv--K---------------------------Ai-Q-Lkd--AAQ-----------------------------------------------LAl---K-Kmpsaeqealsqseyhrgvsawnfdlddlkaqaslvqddddd--------------------------------------ILETREEDES
'Potri.004G194700.1-Populus'          M---SAssss--------------------S-Radgkvqiq-----------------------YptgadayRILEQIGG-GARAT-VHKATCvnnd-IR------Y--S------G-L-VSIKIIDL-E-QYSa--AD-LDGL--RR-----------------------ESKAMSLHSHPNFLGSLCSF-T----------------VDHHLW-LV-MPYMAAGSL--QS-IVS-------S---FfPdG--LL-EP-CIAIVLKETLKGLSYLHRLDYLHTDIKAGNILLnhTD-NGSIKLED--SGMSVWIYD--S-Nsiekssslssss------------K-----------------M-RL--T-DVaGTPYW-------MAPE-VI--Q--Ds----NtGYSFKS--D-IWSFGVTALELAHG-GPPFS-YLP-----PSK--SLMLK------I--------KKRF-G--LS----Dydyd------------Ekskkdfknn-----------------H-FSQ-------AFKDMVASCLDQDPSRRPSADQLLQYSL-F-K-N-C--EG--L-Dllfne--FFrgLPNVeerf--Kepnassdgtss----------------Qi-T-Sgt--DTD-----------------------------------------------SAgssvK-Ttrisgwkfneskfelepe-------------------------------------------------------------FHAESKDDVV
'Potri.008G163800.1-Populus'          M---AHfqdqr-------------------T-Ksqrvq--------------------------YpvdsnayKILDEIGV-GVSAT-VYKAIC-----VP------M--N------S-TlVAIKCIDL-D-QSR---AD-FDSV--RR-----------------------ETKTMSLLSHPNILESHCSF-T----------------VDRHLW-MV-MPFMSAGSL--QS-IIS-------S---SfPdG--LP-EP-CIAVVLKEILNALSYLHDQGHLHRDVKAGNIVI--DS-NGKVKLAD--FGVSASIYEfnT-Lers---------------------Sslscssr----------M-RL--TdLA-GTPYW-------MAPE-VI--H--Sh----T-GYSFKA--D-IWSFGITALELAHG-RPPLS-HLP-----PSK--SLIMK------I--------TKRF-R--FS----Dcheenrkkscrn----K--------------------------K-FSK-------AFKDMVASCLDQDPSKRPSAAKLLKHSF-F-K-N-C--KG--L-Dyfvkn--VLhgLPSVeerf--Keakvlsgissqsgt-------------Dv-E-Eee--KGDidgdsviq---------------------------------------RV----K-Trrisgwnfneegfeldpvfptdskn------------------------------------------------------DSVVKQVRFG
'Potri.010G157400.1-Populus'          ----EDpt----------------------T-K-------------------------------Y-------ELLNELGK-GSYGA-VYKARD-----LR------S--S------E-L-VAIKVISL-T-EGE---EG-YEEI--RG-----------------------EIEMLQQCSHPNVVRYLGSY-Q----------------GEEYLW-IV-MEYCGGGSV--SD-LMN-------V---A-EeP--LE-EY-QIAYICREALKGLAYLHSIFKVHRDIKGGNILL--TE-QGEVKLGD--FGVAAQLTR--T-M------------------------S-----------------K-RN--T-FI-GTPHW-------MAPE-VI--Q--E-----S-RYDGKV--D-VWALGVSAIEMAEG-LPPRS-TVH-----PMR--VLFMI------S--------IEPA-P--ML----Ed---------------Ke-------------------------K-WSL-------VFHDFVAKCLTKEPRSRPMASEMLKHKF-I---------------------------DRC------Kvgasa----------------------MlpK-Iek--ARQirtamsl----------------------------------------QA----Q-N-------------------------------------------------------------------------------LAPAESEPTE
'Potri.016G049500.1-Populus'          M---ADeldqeseaq---------------L-Q-------------------------------YptdpnayRLVDEIGGtGARAK-VHKAIC-----IH------NiwK------S-TfVAIRIFDL-E-QYP---AD-FDGL--RR-----------------------ETKTMSLHSHPNVLASHLSF-A----------------VDSYLW-VV-MPYMAAGSL--QP-IIS-------T---YfPeG--LP-EP-SIAIILKETLQGLCYIHDQGRLHTDIKAGNILI--DTeNGSIKLAD--RGKSVSIYDlrS-Vvgssplspss--------------R-----------------M-RL--T-DVaGTPYW-------MAPE-VI--H--Dl----DaGYSLKA--D-IWSFGITALEIAYG-GPPFS-DLP-----PSK--SLIMK------I--------KKRL-G--FS----Nyhdekhkkdfkn----K--------------------------K-FSK-------EFKDMVASCLDQDPSKRPSADQLLEYSF-F-K-N-C--RG--L-Eflfkk--VFdgLPNVeetf--K---------------------------El-K-Alq--GTP-----------------------------------------------SQ----I-Tagtd---------------------------------------------------------------------------VEEEEERPES
'Potri.001G037900.2-Populus'          M---EK------------------------K-K-------------------------------YpigsenyLLYEEVGQ-GVSAS-VHRALC-----VP------F--D------E-I-VAIKILDF-E-RDN---AD-LSNI--SR-----------------------EVQTMILVDHPNVLKSQCSF-V----------------SDHNLW-VV-MPFMAGGSC--LH-ILK-------A---AyPdG--FE-EL-VIATILREVLKGIEYLHQQGHIHRDVKAGNILV--DG-RGAVKLGD--FGVSACLFD--S-Gdrq---------------------R-----------------M-RN--T-FV-GTPCW-------MAPE-VM--E--Ql----H-GYDFKA--D-IWSFGITALELAHG-HAPFS-KYP-----PMK--VLLMT------L--------QNAP-P--GL----Dlerd------------K--------------------------K-FSK-------SFKQMIASCLVKDPLKRPSANKLLKHSF-F-K-Q-A--RS--N-Dyivrt--LLdgLPDLgdri--K---------------------------Dl-K-Rke--EDM-----------------------------------------------LA----Q-Kkmpdgemeelsqneykrgisgwnfnledvkaqaslipdaed--------------------------------------HTTDSNPGGS
'Potri.001G349300.1-Populus'          M---EYvse---------------------K-R-------------------------------YpvnakdyKLYEEIGE-GVSAT-VYRALC-----IP------F--N------Q-I-VAIKVLDL-E-KCN---ND-LDGI--RR-----------------------EVQTMSLIDHPNVLRAHGSF-T----------------AGYSLW-VV-MPYMAGGSC--LH-IMK-------S---AyPeG--FE-EP-VIATLLRETLKALVYIHEHGHIHRDVKAGNILI--DS-DGTVKLAD--FGVSACMFD--T-Gdrq---------------------R-----------------S-RN--T-FV-GTPCW-------MAPE-VM--Q--Ql----H-GYDFKA--D-IWSFGITALELAHG-HAPFS-KYP-----PMK--VLLMT------L--------QNAP-P--GL----Dyerd------------K--------------------------R-FSK-------SFKEMVAACLVKDPKKRPTSEKLLKHHF-F-K-N-A--RS--H-Dylvra--ILdgLSPLgerf--K---------------------------Il-K-Ake--ADL-----------------------------------------------LV----Q-Nkalygdkeqisqqeyirgisawnfnledlknqaaliqdydc--------------------------------------MSNAEDPDLS
'Potri.001G397600.2-Populus'          M---EAag----------------------A-R-------------------------------F-------SSLELIGR-GSFGD-VYKAFD-----KE------L--D------K-E-VAIKVIDL-E-ESE---DE-IEDI--QK-----------------------EISVLRQCRSPYITEYYGSY-L----------------HQTKLW-II-MEYMAGGSV--AD-LLQ-------S---G-P-P--LD-EM-SIACILRDLLHAIEYLHNEGKIHRDIKAANILL--SE-NGDVKVAD--FGVSAQLTG--T-V------------------------S-----------------R-RK--T-FV-GTPFW-------MAPE-VI--Q--Ns----E-GYNVKA--D-IWSLGITAIEMAKG-EPPLA-DLH-----PMR--VLFII------P--------RENP-P--QL----D----------------E--------------------------H-FSR-------PMKEFVSFCLKKVPAERPTAKELLRHRF-I-R-N-A--RK--S-P-------RL--LERIrerp--My--------------------------Qi-K-Dae--TPRngpigigegfdtvkvvrdlradgtvra--------------------SG----Q-Gkpfknagwdfsiggsqttgtirsaarp----------------------------------------------------PQESLELSYG
'Potri.003G186700.1-Populus'          M---EK------------------------K-K-------------------------------YpigpenyVLYEEIGQ-GATAS-VHRALC-----VP------F--N------E-I-VAIKILDF-E-RDN---AD-LRTI--SR-----------------------EVQTMILVDHPNVLKSHCSF-V----------------SDHNLW-VV-MPYMSGGSC--LH-ILK-------A---AyPdG--FE-EL-VIATILREVLKGIDYLHHQGYIHRDVKAGNILV--DG-RGAVKLGD--FGVSACLFD--S-Gdrq---------------------R-----------------T-RN--T-FV-GTPCW-------MAPE-VM--E--Ql----N-GYDFKA--D-IWSFGITALELAHG-HAPFS-KYP-----PMK--VLLMT------L--------QNAP-P--GL----Dlerd------------K--------------------------K-FSK-------SFKQMIASCLVKDPSKRPSANKLLKHSF-F-K-Q-A--RS--N-Dyivrk--LLdgLPDLgdri--R---------------------------Al-K-Rke--EDM-----------------------------------------------LAq---Q-Kmpdgekeelsqneykrglsdwnfnledvkaqaslipdsed---------------------------------------PMTDNNLGES
'Potri.011G116300.2-Populus'          M---EAag----------------------A-R-------------------------------F-------SSLELIGR-GSFGD-VYKAFD-----KE------L--N------K-E-VAIKVIDL-E-ESE---DE-IEDI--QK-----------------------EISVLQQCRSPYITEYYGSY-L----------------HQTKLW-II-MEYMAGGSV--AD-LLQ-------S---G-P-P--LD-EM-SIACILRDLLHAIEYLHNEQKIHRDIKAANILL--SE-NGDVKVAD--FGVSAQLTS--T-I------------------------S-----------------R-RK--T-FV-GTPFW-------MAPE-VI--Q--Ns----E-GYDAKA--D-IWSLGITAIEMAKG-EPPLA-DLH-----PMR--VLFII------P--------RDNP-P--QL----D----------------E--------------------------H-FSR-------PMKDFVSSCLKKVPDERPNAKDLLKHRF-I-R-N-A--RK--S-P-------RL--LERIrerp--Ky--------------------------Qi-K-Dae--TPSngrkgigegsdtvkvardikpdgtvri--------------------SG----Q-Gkpfknagwdfsiggsqatgtvrsaarp----------------------------------------------------PQESLDLSFG
'Sobic.001G085700.1-Sorghum'          ----EDps----------------------T-K-------------------------------Y-------ELLHELGK-GSYGA-VYKARD-----LR------T--Q------E-L-VAVKIISL-T-EGE---EG-YEDI--RG-----------------------EIEMLQQCSHPNVVRYFGSY-Q----------------GEDYLW-IV-MEYCGGGSV--AD-LIG-------I---T-EeP--LD-ES-QIAYICREALKGLAYLHSIFKVHRDIKGGNILL--TE-QGEVKLGD--FGVAAQLTR--T-M------------------------S-----------------K-RN--T-FI-GTPHW-------MAPE-VI--Q--E-----S-RYDGKV--D-VWALGVSAIEMAEG-MPPRS-TVH-----PMR--VIFMI------S--------SEPA-P--ML----Ed---------------Ke-------------------------K-WSL-------LFHDFIAKCLTKDPRLRPAASEMVKHKF-I-E-K-C--NS--G-As------KM--LAKI------K---------------------------Ea-K-Kir--ATL-----------------------------------------------AV----Q-Nelsdp--------------------------------------------------------------------------DNTMQDVPVR
'Sobic.002G313100.1-Sorghum'          M---AAaie---------------------A-R-------------------------------F-------SSRDLIGR-GNFGD-VYKGFD-----KE------L--N------K-E-VAIKVIDL-E-EAE---DD-IEDI--QK-----------------------EISVLSQCRCPYITDYYGSY-L----------------HQTKLW-IV-MEYMAGGSV--AD-LLQ-------A---G-P-P--LD-EM-SISCILRDLLHAIEYLHSEGKIHRDIKAANILL--TE-SGDVKVAD--FGVSAQLTK--T-M------------------------S-----------------R-RK--T-FV-GTPFW-------MAPE-VI--Q--Ns----E-GYNEKA--D-IWSLGITAIEMAKG-EPPLA-DIH-----PMR--VLFMI------P--------RENP-P--QL----D----------------E--------------------------H-FSK-------PMKEFVSLCLKKNPAERPSAKELLKHRF-I-K-N-A--RK--T-P-------KL--LERIrerp--R---------------------------FagK-Smd--DTQ-----------------------------------------------NG----Q-T-------------------------------------------------------------------------------HDEEEDFGTG
'Sobic.004G064200.1-Sorghum'          M---WTkg----------------------K-Ksgvlaprgiirkre-----------------FpiraadyELLEPVGD-GATAV-VRRARC-----LP------L--Gg-----E-V-VAVKIMNM-AhRTE---SD-VNNA--SE-----------------------EVKTMIMINHPNLLSAYCSF-T----------------EGEALW-IV-MPYMAGGSC--YH-LMK-------S---SyPkG--FDdEN-FIAFVLRETLKGLEYLHENGHIHRDVKAGNILL--DQ-DKGVKLSD--FGVTASLYD--S-Iinrh--------------------G-----------------K-RK--T-LV-GTPCW-------MAPE-VM--E--Q-----K-DYDFKA--D-IWSFGITALELAIG-HAPFS-SQP-----PAK--VFLMT------L--------QHAP-P--SL----Hntke------------K--------------------------K-FTD-------SFKSMIATCLIKDPTKRPPAKKLLKHPF-F-K-R-A--KS--D-Hnvvkc--MLnkLPSLaerm--Q---------------------------Fi-K-Ene--A-L-----------------------------------------------QA----D-Kkpldnckekasqeeyrrgvsewnfdiadlkaqaalypdene--------------------------------------AEDFLRFLFE
'Sobic.004G327000.1-Sorghum'          M---AGpgekaavggggter----------R-K-------------------------------YpihvedyELYEEIGQ-GVSAI-VYRALC-----KP------L--D------E-I-VAVKVLDF-E-RTN---SD-LNNI--VR-----------------------EAQTMILIDHPNVVKAHCSF-A----------------KDQTLW-VV-MPYMAGGSC--LH-IMK-------S---VhPtG--FE-EP-IIATILREVLKGLEYLHHHGSIHRDVKAGNILV--DA-RGGIKLGD--FGVSACMFD--S-Gdrq---------------------R-----------------A-RN--T-FV-GTPCW-------MAPE-VM--E--Ql----H-GYDFRA--D-IWSFGITALELAHG-HAPFS-KYP-----PMK--VLLMT------L--------QNAP-P--GL----Dyerd------------K--------------------------K-FSR-------NFKQMVAMCLVKDPSRRPSAKRLLKQAF-F-K-Q-A--RS--T-Dfiark--LLegLPGLgvry--Q---------------------------Al-K-Ekd--KDL-----------------------------------------------MA----Q-Kkmsdgkkeeisqdeykrgisswtfdmddlrsqaslgteced--------------------------------------SISCKDSDMS
'Sobic.008G011200.1-Sorghum'          M---APannvsnggseee------------A-R-------------------------------YplnaesyRLLCKIGS-GVSAV-VYKAVC-----LP------L--GssssssA-V-VAIKAIDL-E-RSR---VD-LDGV--RR-----------------------EAKAMALLSHRNVLRAHCSF-T----------------VGSHLW-VV-MPFMGAGSL--HS-ILR-------H---GfPgG--LP-EP-CVAVVLAETLRALCYLHGQGRIHRDIKAGNILV--DS-DGAVKLAD--FGVSASIYE--T-Mhasasasaataalglgssa-----Sc----------------C-FN--D-VA-GTPYW-------MAPE-VI--H--Sh----V-GYGIKA--D-IWSFGITALELAHG-RPPLS-HLP-----PSK--SMLMR------I--------TSRV-R--LE----De---------------Esaaassssn-----------------K-FSR-------AFKDMVSACLCQEPAKRPSAEKLLRHPF-F-K-A-CsrRS--K-Dflvrn--VLaaVPSIeerc--S---------------------------K--D-D----DAGndlcgcvvgargggarcvspcrrhaadddvv----------------GV----K-Nrrisgwnfnednleldp--------------------------------------------------------------TTTEEPAAEK
'Sobic.010G139600.1-Sorghum'          M---EHalis--------------------R-R-------------------------------FptdpneyKLYEEIGE-GVSAT-VYRALC-----VP------V--D------I-L-VAIKVLDL-E-KCN---ND-LDGI--RR-----------------------EVQTMSLIDHPNLLRAYCSF-T----------------NGHQLW-VV-MPYMAAGSA--LH-IMK-------T---SfPeG--FD-EP-VIATLLREVLKALVYLHSEGHIHRDVKAGNILI--DT-NGAVKLAD--FGVSACMFD--T-Gnrq---------------------R-----------------A-RN--T-FV-GTPCW-------MAPE-VM--Q--Ql----H-GYDYKA--D-IWSFGITALELAHG-HAPFS-KYP-----PMK--VLLMT------L--------QNAP-P--GL----Dyerd------------K--------------------------R-FSK-------SFKDLVATCLVKDPRKRPPSEKLLKHSF-F-K-H-A--RS--A-Eylars--ILdgLPPLgerf--R---------------------------El-K-Cke--AEL-----------------------------------------------LL----N-Nklgqeskeqlsqkeyirgisgwnfnledlknaaalidnlngtchld---------------------------------VRENKVKDDS
'Sobic.001G193000.1-Sorghum'          M---GRngsv--------------------K-Raassgaaagpps-------------------FsvnpadyRLMEEVGY-GAHAV-VYRAIF-----LP------T--K------G-V-VAVKCLDL-D-QLN---NN-IDEI--QR-----------------------EAQIMSLIDHPNVIRAYCSF-V----------------VEHSLW-VI-MPFMTEGSC--LH-LMK-------I---SyQeG--FD-EP-VIGSILKETLKALDYLHRQGQIHRDVKAGNILI--DG-AGVVKLGD--FGVSACMFD--R-Gdrq---------------------R-----------------S-RN--T-FV-GTPCW-------MAPE-VL--Q--Pg----T-GYNFKA--D-IWSFGITALELAHG-HAPFS-KYP-----PMK--VLLMT------L--------QNAP-P--GL----Dyerd------------R--------------------------R-FSK-------SFKEMVAMCLVKDQTKRPTAEKLLKHSF-F-K-N-A--KP--P-Eltiks--ILsgLPPLwdrv--K---------------------------Al-Q-Lkd--AAQ-----------------------------------------------LAl---K-Kmpsseqealslseyqrgvsawnfdiedlkaqaslihddep---------------------------------------PEIKEDEDIA
'Sobic.001G533700.1-Sorghum'          M---RRss----------------------A-Ptptrvaapa----------------------FtvspadyRLLEEVGY-GANAV-VYRAEF-----IP------T--G------R-T-VAVKCLDL-D-RVN---SN-LDDV--RK-----------------------ETQTMSLIDHPNVIRSYCSF-V----------------VGHNLW-VV-MPFMSEGSC--LH-LMK-------V---AyPdG--FE-EP-VIASILKETLKALDYLHRQGHIHRDVKAGNILI--DN-PGVVKLGD--FGVSACMFD--R-Gdrq---------------------R-----------------A-RN--T-FV-GTPCW-------MAPE-VL--Q--Pg----T-GYNFKA--D-IWSFGITALELAHG-HAPFS-KYP-----PMK--VLLMT------L--------QNAP-P--GL----Dydrd------------K--------------------------R-FSK-------SFKEMVAMCLVKDQTKRPTAEKLLKHSF-F-K-N-V--KP--P-Eltvks--ILtdLPPLwdrv--K---------------------------Al-Q-Lkd--AAQ-----------------------------------------------LA----L-Krmpsseqealsmseyqrgvsawnfdiedlkaqaslicdddp--------------------------------------PEIKEDDDTG
'Solyc02g086790.2.1-S.lycopersicum'   M---EQlse---------------------K-K-------------------------------FpvnakdyTLYEEVGD-GVSAT-VYRALC-----IP------L--N------E-I-VAIKVLDL-E-KCN---ND-LDGI--RR-----------------------EVQTMILIDHPNVLRAHCSF-T----------------AGHSLW-VV-MPFMAGGSC--LH-IMK-------S---SyPdG--FE-EP-VIATLLREVLKALVYLHYHGHIHRDVKAGNILI--DS-NGAIKLAD--FGVAACMFD--T-Gdrq---------------------R-----------------S-RN--T-FV-GTPCW-------MAPE-VM--Q--Ql----H-GYDFKA--D-IWSFGITALELAHG-HAPFS-KYP-----PMK--VLLMT------L--------QNAP-P--GL----Dyerd------------K--------------------------R-FSK-------SFKEMVAACLVKDPKKRPSSEKLLKHPF-F-K-Q-A--RG--H-Dylart--ILdgLPPLgdrf--R---------------------------Ml-K-Are--ADY-----------------------------------------------LL----Q-Nqamyedkdhlsqqeyirgisawnfnledlknqaallpdfdd--------------------------------------IPDAEDSSNR
'Solyc03g117790.1.1-S.lycopersicum'   M---EK------------------------K-K-------------------------------YpigpehyTLFEEVGQ-GVSAS-VHRALC-----VS------L--N------E-V-VAVKILDF-E-RDN---SD-LNNI--SR-----------------------EAQTMVLVDHPNVLKSHCSF-V----------------SDHNLW-VI-MPYMAGGSC--LH-ILK-------A---AhPdG--FE-ET-VIATVLREVLKGLEYLHHHGFIHRDVKAGNILI--DS-RGGIKLGD--FGVSAYLFD--S-Gdrq---------------------R-----------------M-RN--T-FV-GTPCW-------MAPE-VM--E--Ql----H-GYDFKA--D-IWSFGITALELAHG-HAPFS-KYP-----PMK--VLLMT------L--------QNAP-P--GL----Dyerd------------K--------------------------K-FSK-------SFKQMIASCLVKDPSKRPSAKKLLKHPF-F-K-Q-A--RS--N-Dyigrt--LLegLPALgdrm--K---------------------------Al-K-Rke--EDM-----------------------------------------------LA----Q-Kkipdgqkeeisqneykrgisswnfnledlkaqatlipdeei--------------------------------------LGYKDLGGSS
'Solyc05g012130.2.1-S.lycopersicum'   ----EDpc----------------------T-K-------------------------------Y-------ELLHELGK-GSYGA-VYKARD-----LR------T--S------E-M-VAIKVISL-S-EGE---EG-YEEI--RG-----------------------EIEMLQQCSHPNVVRYLGSY-Q----------------GEEYLW-IV-MEYCGGGSV--AD-LMN-------V---T-DeA--LE-EY-QIAFICREALKGLSYLHSIFKVHRDIKGGNILL--TD-QGEVKLGD--FGVAAQLTR--T-M------------------------S-----------------K-RN--T-FI-GTPHW-------MAPE-VI--Q--E-----S-RYDGKV--D-VWALGVSAIEMAEG-LPPRA-TVH-----PMR--VLFMI------S--------IEPA-P--ML----Ed---------------Ke-------------------------K-WSL-------VFHDFVAKCLTKDPRLRPTASEMLKHKF-I-E-K-F--KA--G-As------VM--MPKI------E---------------------------K---------AKQirasmal----------------------------------------EA----Q-N-------------------------------------------------------------------------------IASETPEVLG
'Solyc06g053730.1.1-S.lycopersicum'   M---AYnqeeqnqedh--------------K-Riq-----------------------------YpldstcyRILDEIGR-GVSAI-VYKAIC-----IP------M--Ns-----S-V-VAIKAIDL-D-QSR---AD-LDNI--RR-----------------------EAKTMSLLSHPNILKAHCSF-T----------------VDRCLW-VI-MPFMSAGSL--QS-IIS-------S---AfPdG--LS-EP-CIALVLKETLNALAYLHNQGHLHRDIKAGNILI--DS-DGTIKLAD--FGVSASIFE--P-Isgygssfssss-------------S-----------------C-LMf-T-DVaGTPYW-------MAPE-VI--H--Sh----T-GYSFKA--D-IWSFGITALELAHG-RPPLS-HLP-----PSK--SLFMK------I--------TKRF-R--FS----Dyekt------------Knsk-----------------------K-FSK-------GFKDMVGLCLDQDPFRRPTAEKLLKHPF-F-K-S-Cn-KG--P-Dflvkh--VLqgLPSVeqrf--K---------------------------Qv-K-I----HRL-----------------------------------------------LS----S-Kksdgddddddpengeiskqrrisgwnfnvdgfeldpvlsttekd-----------------------------------QDISSLKPNY
'Solyc06g068590.2.1-S.lycopersicum'   M---EKktnlpkqpsa--------------K-Rtq-----------------------------YpigseqyTVYEEIGK-GVSAL-VHRALC-----IP------L--N------E-I-VAIKILDF-E-RDK---CD-LNSV--SR-----------------------EAQIMVLVDHPNVLKSYCSF-V----------------CDYNLW-VV-MPYMAQGSC--LH-ILK-------S---AyPdG--FG-EV-VIATILREVLKGLEYLHDHGYIHRDVKAGNILI--DS-RGGIKLGD--FGVSAYMFD--S-Gdrq---------------------H-----------------M-RN--T-FA-GTPCW-------MAPE-VM--E--Qv----H-GYDFKA--D-IWSFGITALELAHG-HAPFS-KYP-----PMK--VLLMT------L--------KNEP-P--RL----Dserd------------R--------------------------K-FSK-------SFRQMIASCLVKDPSKRPTAKKLLKHPF-F-K-K-A--RS--N-Dyvart--LLegLPSLgdrm--Q---------------------------El-K-Rke--EEL-----------------------------------------------LA----Q-Kkmpdgqkeemsqneykrgiscwsfdvedlkaqaslipdeei--------------------------------------IGENDHGGSS
'Solyc07g062940.2.1-S.lycopersicum'   M---ADaaalieasg---------------S-R-------------------------------F-------SDLELIGR-GSFGD-VYKGFD-----KE------L--N------K-E-VAIKVIDL-E-ESE---DE-VEDI--QK-----------------------EIAVLSQCRSPYITEYYGSY-L----------------HQTKLW-II-MEYMAGGSV--AD-LIQ-------P---NqP----LD-EM-SIACILRDLLHAIEYLHSEGKIHRDIKAANILL--SE-NGDVKVAD--FGVSAQLTR--T-I------------------------S-----------------R-RK--T-FV-GTPFW-------MAPE-VI--Q--Ns----D-GYNEKA--D-IWSLGITAIEMAKG-EPPLA-DLH-----PMR--VLFII------P--------RENP-P--QL----E----------------E--------------------------H-FSR-------PLKEIVSLCLKKSPAERPSAKELLKHRF-I-R-N-A--RK--S-P-------RL--LERIrerp--Kf--------------------------Qi-K-Ddm--DSPrngqkpvgeasgtvrvtrdvgtegtvkvsgqgk--------------TL----K-Tagwdfsiggssstgtvrsvkpp---------------------------------------------------------QVRDRKPEVP
'Solyc08g008550.2.1-S.lycopersicum'   M---TGgq----------------------K-S-------------------------------YsvnpsdyKLLEEVGY-GASAT-VYRTIY-----IP------S--N------E-V-VAVKCLDL-D-RCN---SN-LDDI--RR-----------------------EAQTMSLIGHPNLIKAFCSF-V----------------VDHYLW-VV-MPFMAEGSC--LH-LMK-------I---SyPdG--FE-EA-VIGSILKETLKALEYLHSHGHIHRDVKAGNILL--DT-NGVVKLAD--FGVSACMFD--S-Gdrq---------------------R-----------------S-RN--T-FT-GTPCW-------MAPE-VL--Q--Pg----T-GYDFKA--D-IWSFGITALELAHG-HAPFS-KYP-----PMK--VLLMT------I--------NSAP-P--GL----Dydrd------------K--------------------------K-FSK-------SFKEMVAMCLVKDQTKRPTAEKLLKHIF-F-K-K-V--KP--P-Elsvkk--LFadLPSLgsrv--K---------------------------Ml-Q-Lkd--AAQ-----------------------------------------------LAs---K-Kmpsseqeaisqseyqrgvsawnfdledlkfqasmvqddde---------------------------------------IPEIREEDES
'Solyc08g083040.2.1-S.lycopersicum'   M---GGgg----------------------P-Rn------------------------------YsanpndyKLLEEVGY-GASAT-VYRAIY-----LP------Y--N------E-V-IAVKCLDL-D-RCN---SN-LDDI--RR-----------------------EAQTMSLIDHPNVIKSFCSF-V----------------VENYLW-VV-MPFMAEGSC--LH-LMK-------I---AyPdG--FE-ES-AICSMLKETLKALEYLHRHGHIHRDVKAGNILL--DT-NGAVKLGD--FGVSACMFD--S-Gdrq---------------------R-----------------S-RN--T-FV-GTPCW-------MAPE-VL--Q--Pg----T-GYDFKA--D-IWSFGITALELAHG-HAPFS-KYP-----PMK--VLLMT------I--------QNAP-P--GL----Dydrd------------K--------------------------K-FSK-------SFKEMVAMCLVKDQTKRPTAEKLLKHSF-F-K-Y-A--KP--P-Elsvkk--LFadLPPLwnrv--K---------------------------Al-Q-Lkd--AAQ-----------------------------------------------LA----L-Krmpsseqealsqseyqrgvsawnfdledlklqaslvqddde--------------------------------------IQEIKEEDDT
'SMO116G0224.1-Selaginella'           M---EErkd---------------------KgK-------------------------------YpvvpadyKLLEEIGQ-GVSGL-VFRAFC-----VP------L--G------E-Y-VAVKQLDL-E-KCS---GT-LDTI--RK-----------------------EAQTMSLINHSNVVKAHCSF-V----------------VSQHLW-VV-MPYMGGGSC--LH-IMK-------A---TsPdG--FD-EP-VIATILRDTLKALEYLHRQGHIHRDVKAGNILI--HE-NGAVKLGD--FGVAAFMFD--N-Gdrq---------------------W-----------------S-RK--T-FV-GTPCW-------MAPE-VM--E--Qi----N-GYDFKA--D-VWSFGITALELAHG-HAPFS-KYP-----PLK--VLLMT------L--------QNAA-P--GL----Tyerd------------K--------------------------R-FSK-------SFKEMIAMCLVKDPTKRPTAEKLLKHSF-F-K-S-A--KS--S-Dyivrh--VLdgLPPLwerv--R---------------------------Dv-K-Lkd--AAR-----------------------------------------------LA----E-Kktstfeeqeeksqnaykrgvsgwnf------------------------------------------------------DVEDLKAQAA
'SMO134G0223.1-Selaginella'           ----EDps----------------------L-K-------------------------------Y-------DLLNQLGK-GSYGA-VYKARD-----RR------T--S------E-F-VAIKVISL-T-EGE---EG-YDEI--RG-----------------------EIEMLQQCNHPNVVRYLGSY-Q----------------GEEYLW-IV-MEYCGGGSV--GD-LMS-------I---T-DeP--LE-EV-QIAYICREALKGLAYLHAIFKVHRDIKGGNILL--TE-QGEVKLGD--FGVAAQLTR--T-M------------------------S-----------------K-RN--T-FI-GTPHW-------MAPE-VI--Q--E-----S-RYDGKV--D-VWALGVSAIEMAEG-LPPRS-NVH-----PMR--VLFMI------S--------REPA-P--ML----Ed---------------Ke-------------------------K-WSL-------VFHDFVAKCLTKEPRLRPTATALLQHKF-I-E-K-C--KG--S-At------SM--LPRIera---R---------------------------Al-K-E------L-----------------------------------------------SA----R-Tfgp----------------------------------------------------------------------------EQATRGQTVK
'SMO169G0133.1-Selaginella'           ------------------------------R-Kp------------------------------YpvaasdyRVLEEIGH-GRNAT-VHRALC-----VP------R--G------E-I-VSIKSIDL-E-KCR---SD-LDEV--RR-----------------------EAQTLSLIDHPNVVAALALF-I----------------VGQRLW-VV-MPYMAAGSC--LT-IMR-------V---ArPyG--LD-EL-LVATVLRECLKALDYLHFHGHIHRDVKAGNILV--DQ-HGGVKLGD--FGVSACLFD--C-Ynrq---------------------I-----------------A-RR--TtFA-GTPCW-------MAPE-VL--D--Pv----C-GYDCSA--D-IWSLGITALELAQG-HAPLS-DLP-----PMK--MVLVE------L--------SSPP-P--TL----Epera------------K--------------------------V-FSK-------SFKDFVACCLQKEASKRPTAGKLLKHGF-F-K-H-A--QS--G-Eylveh--LLreLPPLweqv--R---------------------------El-R-N----RD--------------------------------------------------------------------------------------------------------------------------------------------------
'SMO351G0517.1-Selaginella'           --------------------------------R-------------------------------F-------DNLQLIGK-GSFGD-VFKGFD-----KE------L--N------K-E-VAIKVIDL-E-EAE---DE-IDEI--QK-----------------------EISVLSQCRSPYITEYYGSF-L----------------HGTKLW-IV-MEYMAGGSV--SD-LLE-------T---GnP----LD-EL-SIACIIRDLLHALDYLHSEGKIHRDIKAANILL--TA-NGDVKVAD--FGVSAQLTR--T-V------------------------S-----------------K-RK--T-FV-GTPFW-------MAPE-VI--Q--Ns----D-GYNEKA--D-IWSLGITTIEMAKG-EPPFA-DLH-----PMR--VLFLI------P--------KNNP-P--QL----E----------------D--------------------------H-FSR-------PMKEFVSLCLKKNPAERASAKELLKHRF-V-R-N-A--RK--S-P-------RL--LERIrerp--Kvhirkprsehmyeqdtvekpkglk---Aa-K-Dge--SHL-----------------------------------------------LS----L-Tkamrnaswdfgtgtiqgisqgtgtvrsglrt------------------------------------------------PFGFDDRVES
'SMO356G0010.1-Selaginella'           M---EDk-----------------------R-Q-------------------------------YpalasdyQLLEEVGQ-GVSAT-VYRAMC-----IS------F--K------E-I-VAIKSLDL-E-KCS---SN-LDEI--RK-----------------------EAKTMSLINHPNVVRAYCSF-V----------------VEHSLW-VV-MPYMAGGSC--LH-IMK-------A---AyPdG--FE-EA-VIATVLKDTLKALEYLHRHGHIHRDVKAGNILI--DS-NGAIKLGD--FGVSACLFD--T-Gdrq---------------------R-----------------S-RN--T-FV-GTPCWclpcecrMAPE-VM--E--Qi----H-GYDFKA--D-IWSFGITALELAHG-HAPFS-KYP-----PMK--VLLMT------L--------QNAP-P--GL----Dyerd------------R--------------------------R-FSK-------SFKEMIAMCLVKDPTKRPTAEKLLKHSF-F-K-G-A--KS--T-Eylvrh--VLegLPPLwerv--R---------------------------Tl-K-Ind--AAR-----------------------------------------------LA----Q-Kkipygeqeeqsqkeykrgvsswnfdvedlkaqaaliqdddd--------------------------------------VYPEKNDENS
'PGSC0003DMT400042095-S.tuberosum'    M---AYnqeeqneeeh--------------K-Kiq-----------------------------YpldstcyRILDEIGR-GVSAI-VYKAIC-----IP------M--Ns-----S-V-VAIKAIDL-D-QSR---AD-LDNI--RR-----------------------EAKTMSLLSHPNILKAHCSF-T----------------VDRCLW-VI-MPFMSAGSL--QS-IIS-------S---AfPdG--LS-EP-CIAIVLKETLSALAYLHNQGHLHRDIKAGNILI--DS-HGTIKLAD--FGVSASIFE--P-Isgygssfssss-------------S-----------------C-LMf-T-DVaGTPYW-------MAPE-VI--H--Sh----T-GYSFKA--D-IWSFGITALELAHG-RPPLS-HLP-----PSK--SLFMK------I--------TKRF-R--FS----Dyekt------------Knsknyk--------------------K-FSK-------GFKDMVGLCLDQDPFRRPTAEKLLKHPF-F-K-S-Cn-KG--P-Dflvkh--VLqgLPSVeqrf--K---------------------------Qv-K-I----QRL-----------------------------------------------LS----L-Kksdgdddddpehgeiskqrrisgwnfnvdgfeldpvlfptekd------------------------------------QEISSLKPNY
'PGSC0003DMT400074400-S.tuberosum'    M---EKktnlpk------------------K-Piekrtq-------------------------YpigseqyTVYEEIGK-GVSAL-VHRALC-----IP------L--N------E-I-VAIKILDF-E-RDK---CD-LNSV--SR-----------------------EAQIMVLVDHPNVLKSYCSF-V----------------CDYNLW-VV-MPYMAQGSC--LH-ILK-------S---AyPdG--VG-EV-VIATVLREVLKGLEYLHDHGYIHRDVKAGNILI--DS-RGGIKLGD--FGVSAYMFD--S-Gdrq---------------------H-----------------M-RN--T-FA-GTPCW-------MAPE-VM--E--Qv----H-GYDFKA--D-IWSFGITALELAHG-HAPFS-KYP-----PMK--VLLMT------L--------KNEP-P--RL----Dserd------------R--------------------------K-FSK-------SFRQMIASCLVKDPSKRPSAKKLLKHPF-F-K-K-A--RS--N-Dyvart--LLegLPSLgdrm--Q---------------------------El-K-Rke--EEM-----------------------------------------------LA----Q-Kkmpdgqkeemsq-------------------------------------------------------------------LEAALDREKD
'PGSC0003DMT400036874-S.tuberosum'    M---DK------------------------K-K-------------------------------YpigpehyTLFEEVGQ-GVSAS-VHRALC-----IS------L--N------E-V-VAIKILDF-E-RDN---SD-LNNI--SR-----------------------EAQTMVLVDHPNVLKSHCSF-V----------------SDHNLW-VI-MPYMAGGSC--LH-ILK-------A---ThPdG--FE-ET-VIATVLREVLKGLEYLHHHGFIHRDVKAGNILI--DS-RGGIKLGD--FGVSAYLFD--S-Gdrq---------------------R-----------------M-RN--T-FV-GTPCW-------MAPE-VM--E--Ql----H-GYDFKA--D-IWSFGITALELAHG-HAPFS-KYP-----PMK--VLLMT------L--------QNAP-P--GL----Dyerd------------K--------------------------K-FSK-------SFKQMIASCLVKDPSKRPSAKKLLKHPF-F-K-Q-A--RS--N-Dyigrt--LLegLPALgdrm--K---------------------------Al-K-Rke--EDM-----------------------------------------------LA----Q-Kkipdgqkeeisqneykrgisswnfnledlkaqatlipdeei--------------------------------------LGDKDLGGSS
'PGSC0003DMT400036872-S.tuberosum'    M---DK------------------------K-K-------------------------------YpigpehyTLFEEVGQ-GVSAS-VHRALC-----IS------L--N------E-V-VAIKILDF-E-RDN---SD-LNNI--SR-----------------------EAQTMVLVDHPNVLKSHCSF-V----------------SDHNLW-VI-MPYMAGGSC--LH-ILK-------A---ThPdG--FE-ET-VIATVLREVLKGLEYLHHHGFIHRDVKAGNILI--DS-RGGIKLGD--FGVSAYLFD--S-Gdrq---------------------R-----------------M-RN--T-FV-GTPCW-------MAPE-VM--E--Ql----H-GYDFKA--D-IWSFGITALELAHG-HAPFS-KYP-----PMK--VLLMT------L--------QNAP-P--GL----Dyerd------------K--------------------------K-FSK-------SFKQMIASCLVKDPSKRPSAKKLLKHPF-F-K-Q-A--RS--N-Dyigrt--LLegLPALgdrm--K---------------------------Al-K-Rke--EDM-----------------------------------------------LA----Q-Kkipdgqkeeisqneykrgisswnfnledlkaqatlipdeei--------------------------------------LGDKDLGGSS
'PGSC0003DMT400036873-S.tuberosum'    M---DK------------------------K-K-------------------------------YpigpehyTLFEEVGQ-GVSAS-VHRALC-----IS------L--N------E-V-VAIKILDF-E-RDN---SD-LNNI--SR-----------------------EAQTMVLVDHPNVLKSHCSF-V----------------SDHNLW-VI-MPYMAGGSC--LH-ILK-------A---ThPdG--FE-ET-VIATVLREVLKGLEYLHHHGFIHRDVKAGNILI--DS-RGGIKLGD--FGVSAYLFD--S-Gdrq---------------------R-----------------M-RN--T-FV-GTPCW-------MAPE-VM--E--Ql----H-GYDFKA--D-IWSFGITALELAHG-HAPFS-KYP-----PMK--VLLMT------L--------QNAP-P--GL----Dyerd------------K--------------------------K-FSK-------SFKQMIASCLVKDPSKRPSAKKLLKHPF-F-K-Q-A--RS--N-Dyigrt--LLegLPALgdrm--K---------------------------Al-K-Rke--EDM-----------------------------------------------LA----Q-Kkipdgqkeeisqneykrgisswnfnledlkaqatlipdeei--------------------------------------LGDKDLGGSS
'TraesCS1A02G181900.1-T.aestivum'     M---GRngsv--------------------K-Rgaaaaapps----------------------FtvnpadyRLMEEVGY-GAHAV-VYRALF-----LP------R--N------Q-T-VAVKCLDL-D-QLN---NN-IDEV--QR-----------------------EAQIMSLIDHPNVIRAYCSF-V----------------VEHSLW-VI-MPFMTEGSC--LH-LMK-------I---AyPeG--FE-EP-VIASILKETLKALEYLHRQGQIHRDIKAGNILI--DS-AGVVKLGD--FGVSACMFD--R-Gdrq---------------------R-----------------S-RN--T-FV-GTPCW-------MAPE-VL--Q--Pg----T-GYNFKA--D-IWSFGITALELAHG-HAPFS-KYP-----PMK--VLLMT------L--------QNAP-P--GL----Dydrd------------R--------------------------R-FSK-------AFKEMVAMCLVKDQTKRPTAEKLLKHSF-F-K-T-A--KP--P-Estmkg--MLtdLPPLwerv--K---------------------------Al-Q-Lkd--AAQ-----------------------------------------------LAl---K-Kmpsseqealslseyqrgvsawhfdiedlkaqasliyedep---------------------------------------SETKEDDVAA
'TraesCS1B02G199100.1-T.aestivum'     M---GRngsi--------------------K-Rgaaaaapps----------------------FtvnpadyRLMEEVGY-GAHAV-VYRALF-----LP------R--N------Q-T-VAVKCLDL-D-QLN---NN-IDEV--QR-----------------------EAQIMSLIDHPNVIRAYCSF-V----------------VEHSLW-VI-MPFMTEGSC--LH-LMK-------I---AyPeG--FE-EP-VIASILKETLKALEYLHRQGQIHRDIKAGNILI--DS-AGVVKLGD--FGVSACMFD--R-Gdrq---------------------R-----------------S-RN--T-FV-GTPCW-------MAPE-VL--Q--Pg----T-GYNFKA--D-IWSFGITALELAHG-HAPFS-KYP-----PMK--VLLMT------L--------QNAP-P--GL----Dydrd------------R--------------------------R-FSK-------AFKEMVAMCLVKDQTKRPTAEKLLKHSF-F-K-T-A--KP--P-Estmkg--MLtdLPPLwerv--K---------------------------Al-Q-Lkd--AAQ-----------------------------------------------LAl---K-Kmpsseqealslseyqrgvsawhfdiedlkaqasliyedes---------------------------------------SETKEDDVAA
'TraesCS2A02G233400.1-T.aestivum'     M---AAate---------------------A-R-------------------------------F-------SNRDLIGR-GSFGD-VYRGFD-----KE------L--S------K-E-VAIKVIDL-E-EAE---DD-IEDI--QK-----------------------EISVLSQCRCPYITDYYGSY-L----------------HQTKLW-IV-MEYMAGGSV--AD-LLQ-------A---G-P-P--LD-EI-SIACILRDLLHAVEYLHSEGKIHRDIKAANILL--TE-SGDVKVAD--FGVSAQLTK--T-M------------------------S-----------------R-RK--T-FV-GTPFW-------MAPE-VI--Q--Ns----D-GYNEKA--D-IWSLGITAIEMAKG-EPPLA-DIH-----PMR--VLFMI------P--------RENP-P--QL----D----------------E--------------------------H-FSK-------PMKEFVSLCLRKNPAERPSAKELLKHRF-I-K-N-A--RK--T-P-------KL--LERIrerp--Kf--------------------------Tv-KgSid--ATQ-----------------------------------------------NG----Q-T-------------------------------------------------------------------------------HIEEDDYGGT
'TraesCS2B02G249900.1-T.aestivum'     M---AAate---------------------A-R-------------------------------F-------SNRDLIGR-GSFGD-VYRGFD-----KE------L--S------K-E-VAIKVIDL-E-EAE---DD-IEDI--QK-----------------------EISVLSQCRCPYITDYYGSY-L----------------HQTKLW-IV-MEYMAGGSV--AD-LLQ-------A---G-P-P--LD-EI-SIACILRDLLHAVEYLHSEGKIHRDIKAANILL--TE-SGDVKVAD--FGVSAQLTK--T-M------------------------S-----------------R-RK--T-FV-GTPFW-------MAPE-VI--Q--Ns----D-GYNEKA--D-IWSLGITAIEMAKG-EPPLA-DIH-----PMR--VLFMI------P--------RENP-P--QL----D----------------E--------------------------H-FSK-------PMKEFVSLCLRKNPAERPSAKELLKHRF-I-K-N-A--RK--T-P-------KL--LERIrerp--Kf--------------------------Tv-KgSid--ATQ-----------------------------------------------NG----Q-T-------------------------------------------------------------------------------HIEEDDYGGT
'TraesCS2D02G232200.1-T.aestivum'     M---AAate---------------------A-R-------------------------------F-------SNRDLIGR-GSFGD-VYRGFD-----KE------L--S------K-E-VAIKVIDL-E-EAE---DD-IEDI--QK-----------------------EISVLSQCRCPYITDYYGSY-L----------------HQTKLW-IV-MEYMAGGSV--AD-LLQ-------A---G-P-P--LD-EI-SIACILRDLLHAVEYLHSEGKIHRDIKAANILL--TE-SGDVKVAD--FGVSAQLTK--T-M------------------------S-----------------R-RK--T-FV-GTPFW-------MAPE-VI--Q--Ns----D-GYNEKA--D-IWSLGITAIEMAKG-EPPLA-DIH-----PMR--VLFMI------P--------RENP-P--QL----D----------------E--------------------------H-FSK-------PMKEFVSLCLRKNPAERPSAKELLKHRF-I-K-N-A--RK--T-P-------KL--LERIrerp--Kf--------------------------Tv-KgSid--ATQ-----------------------------------------------NG----Q-T-------------------------------------------------------------------------------HIEEDDYGGT
'TraesCS4B02G395600.1-T.aestivum'     M---RRps----------------------L-Avaepaape-----------------------FtlsagdyRLMEEVGF-GANAV-VYRAIF-----LP------A--N------C-T-IAVKCLDL-D-RVN---SN-LDDV--RK-----------------------EAQIMKSIDHPNVIKAYCSF-V----------------VDHNLW-VI-MPFMAEGSC--LH-LMK-------V---AhPdG--LE-EP-VICSILKETLKALAYLHGQGHIHRDVKAGNILV--DS-PGVVKLGD--FGVSACLFD--R-Gdrq---------------------R-----------------S-RN--T-FV-GTPCW-------MAPE-VL--Q--Pr----T-GYNFK-----------------------------------MHhqVF--------------------------------Dydrd------------R--------------------------K-FSK-------SFKEMVAMCLVKDQTKRPTAEKLLKHSF-F-K-N-A------P-Qltvks--ILtfAPPLwdrv--K---------------------------Al-Q-Qkd--AAH-----------------------------------------------LA----S-Seqealsmyqrgvra-----------------------------------------------------------------SPARRTCTTA
'TraesCS4B02G398400.1-T.aestivum'     M---RRps----------------------L-Aavsaaaaepaape------------------FtlsaddyRLMEEVGF-GANAV-VYRAIF-----LP------A--N------R-T-IAVKCLDL-D-RIN---SN-LDDV--RK-----------------------EAQIMKLIDHPNVIKAYCSF-V----------------VDHNLW-VI-MPFMAEGSC--LH-LMK-------V---AhPdG--LE-EP-VICSILKETLKALAYLHGQGHIHRDVKAGNILV--DS-PGVVKLGD--FGVSACLFD--R-Gdrq---------------------R-----------------S-RN--T-FV-GTPCW-------MAPE-VL--Q--Pg----T-GYNFKA--D-IWSFGITALELAHG-HAPFS-KYP-----PMK--VLLMT------L--------QNAP-P--GL----Dydrd------------R--------------------------K-FSK-------SFKEMVAMCLVKDQTKRPTAEKLLKHSF-F-K-N-T--KA--P-Qltvks--ILtdLPPLwdrv--K---------------------------Al-Q-Qkd--AAH-----------------------------------------------LA----S-Seqealsmseyqrgvsawhfdiedlkaqallindddp-------------------------------------------PELKEDDDIA
'TraesCS5A02G187400.1-T.aestivum'     M---ADdagpgge-----------------A-K-------------------------------YplnpdcyRLLCKIGS-GVSAV-VYKAAC-----LP------L--G------S-VpVAIKAIDL-E-RSR---AN-LEDV--WR-----------------------EAKAMALLSHANVLRAHCSF-T----------------VGSHLW-VV-MPFMAAGSL--HS-ILA-------H---GfPdG--LP-EP-CIAVVLKETLRALCYLHEQGRIHRDIKAGNVLV--DS-DGSVKLAD--FGVSASIYE--T-Pppassfsgplthapqvvlsss---Syfsem------------A----------GTPYW-------MAPE-VI--H--Sh----V-GYGIKA--D-IWSFGITALELAHG-RPPLS-HLP-----PSK--SMLMR------I--------TSRV-R--ME----Daeiskn----------K--------------------------K-LSK-------AFKDMVSSCLCQEPAKRPSAEKLLRHPF-F-K-G-C--RS--K-Dylvrn--VLsvVPSIeerc--Kdvtglcgcaaggarcvspchgqasas-Iv-K-Nrr--MSG-----------------------------------------------WN----F-Gadc----------------------------------------------------------------------------PRKEDADSFE
'TraesCS5A02G392500.1-T.aestivum'     M---SSlpdsvtredps-------------T-K-------------------------------Y-------ELLHELGK-GSYGA-VYKARD-----LR------T--Q------E-L-VAVKIISL-T-EGE---EG-YEDI--RG-----------------------EIEMLQQCSHPNVVRYFGSY-Q----------------GEEYLW-IV-MEYCGGGSV--AD-LIG-------I---T-EeP--LD-EP-QIAYICRETLKGLAYLHTIFKVHRDIKGGNILL--TE-QGEVKLGD--FGVAAQLTR--T-M------------------------S-----------------K-RN--T-FI-GTPHW-------MAPE-VI--Q--E-----S-RYDGKV--D-VWALGVSAIEMAEG-MPPRS-TVH-----PMR--VIFMI------S--------SEPA-P--ML----Ed---------------Ke-------------------------K-WSL-------LFHDFIAKCLTKDARLRPPAIEMLKHKF-I-E-K-C--NT--G-As------KM--LAKI-------------------------------------K-E----AKIiret-------------------------------------------AV----Q-N-------------------------------------------------------------------------------QLPDSDDAMD
'TraesCS5B02G196400.1-T.aestivum'     M---ADeagagge-----------------A-K-------------------------------YplnpecyRLLCKIGS-GVSAV-VYKAAC-----LP------L--G------S-VpVAIKAIDL-E-RSR---AN-LEDV--WR-----------------------EAKAMALLSHANVLRAHCSF-T----------------VGSHLW-VV-MPFMAAGSL--HS-ILA-------H---GfPdG--LP-EP-CIAVVLKETLRALCYLHEQGRIHRDIKAGNLLV--DS-DGSVKLAD--FGVSASIYE--T-Pppassfsgplthapqvvlsss---Syfsem------------A----------GTPYW-------MAPE-VI--H--Sh----V-GYGIKA--D-IWSFGITALELAHG-RPPLS-HLP-----PSK--SMLMR------I--------TSRV-R--ME----Daeiskn----------K--------------------------K-LSK-------AFKAMVSSCLCQEPAKRPSAEKLLRHPF-F-K-G-C--RS--K-Dylvrn--VLsiVPSIeerc--Kdvtglcgcaaggarcvspchgqasas-Iv-K-Nrr--MSG-----------------------------------------------WN----F-Gadc----------------------------------------------------------------------------PRKEDADSFE
'TraesCS5B02G397300.1-T.aestivum'     M---SSlpdsvtredps-------------T-K-------------------------------Y-------ELLHELGK-GSYGA-VYKARD-----LR------T--Q------E-L-VAVKIISL-T-EGE---EG-YEDI--RG-----------------------EIEMLQQCSHPNVVRYFGSY-Q----------------GEEYLW-IV-MEYCGGGSV--AD-LIG-------I---T-EeP--LD-EP-QIAYICRETLKGLAYLHTIFKVHRDIKGGNILL--TD-QGEVKLGD--FGVAAQLTR--T-M------------------------S-----------------K-RN--T-FI-GTPHW-------MAPE-VI--Q--E-----S-RYDGKV--D-VWALGVSAIEMAEG-MPPRS-TVH-----PMR--VIFMI------S--------SEPA-P--ML----Ed---------------Ke-------------------------K-WSL-------LFHDFIAKCLTKDARLRPPAIEMLKHKF-I-E-K-C--NT--G-As------KM--LAKI-------------------------------------K-E----AKIiret-------------------------------------------AA----Q-N-------------------------------------------------------------------------------QLPDSDDAMD
'TraesCS5D02G203600.1-T.aestivum'     M---ADdagagge-----------------A-K-------------------------------YplnpecyRLLCKIGS-GVSAV-VYKAAC-----LP------L--G------S-VpVAIKAIDL-E-RSR---AN-LEDV--WR-----------------------EAKAMALLSHANVLRAHCSF-T----------------VGSHLW-VV-MPFMAAGSL--HS-ILA-------H---GfPdG--LP-EP-CIAVVLKETLRALCYLHEQGRIHRDIKAGNVLV--DS-DGSVKLAD--FGVSASIYE--T-Pppassfsgplthapqivlsss---Syfsem------------A----------GTPYW-------MAPE-VI--H--Sh----V-GYGIKA--D-IWSFGITALELAHG-RPPLS-HLP-----PSK--SMLMR------I--------TSRV-R--ME----Daeiskn----------K--------------------------K-LSK-------AFKDMVSSCLCQEPAKRPSAEKLLRHPF-F-K-G-C--RS--K-Dhlvrn--VLsvVPSIeerc--Kdvtglcgcaaggarcvspchgqasas-Iv-K-Nrr--MSG-----------------------------------------------WN----F-Gadc----------------------------------------------------------------------------PRKEDADSFE
'TraesCS5D02G402300.1-T.aestivum'     M---SSvpdsvtredps-------------T-K-------------------------------Y-------ELLHELGK-GSYGA-VYKARD-----LR------T--Q------E-L-VAVKIISL-T-EGE---EG-YEDI--RG-----------------------EIEMLQQCSHPNVVRYFGSY-Q----------------GEEYLW-IV-MEYCGGGSV--AD-LIG-------I---T-EeP--LD-EP-QIAYICRETLKGLAYLHTIFKVHRDIKGGNILL--TD-QGEVKLGD--FGVAAQLTR--T-M------------------------S-----------------K-RN--T-FI-GTPHW-------MAPE-VI--Q--E-----S-RYDGKV--D-VWALGVSAIEMAEG-MPPRS-TVH-----PMR--VIFMI------S--------SEPA-P--ML----Ed---------------Ke-------------------------K-WSL-------LFHDFIAKCLTKDARLRPPAIEMLKHKF-I-E-K-C--NT--G-As------KM--LAKI-------------------------------------K-E----AKIiret-------------------------------------------AA----Q-N-------------------------------------------------------------------------------QLPDSDDAMD
'TraesCS6A02G353400.1-T.aestivum'     G---GGer----------------------R-K-------------------------------YpiraedyELYEEIGQ-GVSAI-VYRALC-----RP------L--G------E-T-VAVKVLDF-E-RTN---SN-LNNI--MR-----------------------EAQTMILIDHPNVVKAICSF-A----------------NNQTLW-VV-MPYMAGGSC--LH-IMK-------S---VyPdG--FE-EA-VIATLLREVLRGLEYLHHHGHIHRDVKAGNILV--DS-RGGVKLGD--FGVSACLFE--S-Gdrq---------------------R-----------------A-RN--T-FV-GTPCW-------MAPE-VM--E--Ql----H-GYDFKA--D-IWSFGITALELAHG-HAPFS-KYP-----PMK--VLLMT------L--------QNAP-P--GL----Dyerd------------K--------------------------K-FSR-------HFKQMVAMCLVKEPSKRPTATKLLKQSF-F-K-Q-A--RS--H-Dyivrk--LLegLPGLgary--Q---------------------------Al-K-Ekd--EHL-----------------------------------------------LA----Q-Kkm-----------------------------------------------------------------------------PDGRKEEISQ
'TraesCS6A02G353500.1-T.aestivum'     -----R------------------------R-K-------------------------------YpiraedyELYEEIGQ-GVSAI-VYRALC-----RP------L--G------E-T-VAVKVLDF-E-RTN---SN-LNNI--MR-----------------------EAQTMILIDHPNVVKAICSF-A----------------NNQTLW-VV-MPYMAGGSC--LH-IMK-------S---VyPdG--FE-EA-VIATLLREVLRGLEYLHHHGHIHRDVKAGNILV--DS-RGGVKLGD--FGVSACLFE--S-Gdrq---------------------R-----------------A-RN--T-FV-GTPCW--------------------------------A--D-IWSFGITALELAHG-HAPFS-KYP-----PMK--VLLMT------L--------QNAP-P--GL----Dyerd------------K--------------------------K-FSR-------HFKQMVAMCLVKEPSKRPTATKLLKQSF-F-K-Q-A--RS--H-Dyivrk--LLegLPGLgary--Q---------------------------Al-K-Ekd--EHL-----------------------------------------------LA----Q-Kkmpdgrkeeisqdeykrgisswnfdiddlksqasliseced--------------------------------------TISSKDTDIS
'TraesCS6B02G177800.1-T.aestivum'     M---GSkekgkrgeggaspr----------A-Rkge----------------------------FpiraedyELMEPIGD-GATAV-VRRARC-----LP------L--Gg-----E-V-VAVKIMNL-SlRSE---AD-VNNA--SE-----------------------EVKTMILTDHPNLLSAYCSF-T----------------QDENLW-IV-MPYMAGGSC--FH-LMK-------S---SfPkG--FE-EErFIAFVLRETLRGLEYLHGKGHIHRDVKAGNILL--DQ-HKGVKLAD--FGISASVYD--S-Minrn--------------------G-----------------K-RH--T-LV-GTPCW-------MAPE-VM--E--Q-----K-EYDFKA--D-IWSFGITALELANG-HAPFS-SQP-----PAK--VFLMT------L--------QHAP-P--SL----Hntkd------------K--------------------------K-FSN-------SFKRMIGACLIKDPSKRPTAQMLLQLPF-F-K-K-V--KS--E-Dnhvrc--MLnkVPSLvarv--Q---------------------------Ti-K-Ene--AKL-----------------------------------------------QA----E-Kkphdkikektshdeywrgisqwhfdiedlkaqaklyseend--------------------------------------SDEEEYLRFL
'TraesCS6D02G335800.1-T.aestivum'     -----R------------------------R-K-------------------------------YpiraedyELYEEIGQ-GVSAI-VYRALC-----RP------L--G------E-T-VAVKVLDF-E-HTN---SN-LNNI--MR-----------------------EAQTMILIDHPNVVKAICSF-A----------------NNQTLW-VV-MPYMAGGSC--LH-IMK-------S---VyPdG--FE-EA-VIATLLREVLRGLEYLHHHGHIHRDVKAGNILV--DS-RGGVKLGD--FGVSACLFE--S-Gdrq---------------------R-----------------A-RN--T-FV-GTPCW-------MAPE-VM--E--Ql----H-GYDFKA--D-IWSFGITALELAHG-HAPFS-KYP-----PMK--VLLMT------L--------QNAP-P--GL----Dyerd------------K--------------------------K-FSR-------HFKQMVAMCLVKEPSKRPTATKLLKQSF-F-K-Q-A--RS--H-Dyivrk--LLegLPGLgary--Q---------------------------Al-K-Ekd--EHL-----------------------------------------------LA----Q-Kkmpdgrkeeisqdeykrgisswnfdiddlksqasliseced--------------------------------------TISSKDTDIS
'TraesCS7A02G232300.1-T.aestivum'     M---ERapr---------------------N-Rg------------------------------FptdpkeyKLYEEVGE-GVSAT-VYRALC-----VP------L--N------T-F-VAIKVLDL-E-KCS---SD-LDGI--RR-----------------------EVQTMSLLDHPNLLRACCSF-A----------------NDHQLW-VV-MPFMAAGSA--LH-IIK-------T---NfPdG--FE-EA-VIATLLWEVLKALVYLHSQGHIHRDVKAGNILI--DT-NGAVKLGD--FGVSACMFD--T-Gnrq---------------------R-----------------A-RN--T-FV-GTPCW-------MAPE-VM--Q--Ql----H-GYDYKA--D-IWSFGITALELAHG-HAPFS-KYP-----PMK--VLLMT------L--------QNAP-P--GL----Dyerd------------K--------------------------R-FSK-------SFRDLVAVCLVKDPQKRPSSEKLLKHSF-F-K-Q-A--RS--A-Dflaks--ILegLTPLgdrf--R---------------------------Al-K-Ake--ADL-----------------------------------------------LL----N-Nklgpeskeqlsqkeyirgisgwnfnledlktaaalldssng--------------------------------------TYHFDGANNK
'TraesCS7B02G130700.1-T.aestivum'     M---ERapr---------------------E-Rg------------------------------FptdpkeyKLYEEVGE-GVSAT-VYRALC-----VP------L--N------T-F-VAIKVLDL-E-KCS---SD-LDGI--RR-----------------------EVQTMSLIDHPNLLRACCSF-A----------------NDHQLW-VV-MPFMAAGSA--LH-IIK-------T---NfPdG--FE-EA-VIATLLWEVLKALVYLHSQGHIHRDVKAGNILI--DT-NGAVKLGD--FGVSACMFD--T-Gnrq---------------------R-----------------A-RN--T-FV-GTPCW-------MAPE-VM--Q--Ql----H-GYDYKA--D-IWSFGITALELAHG-HAPFS-KYP-----PMK--VLLMT------L--------QNAP-P--GL----Dyerd------------K--------------------------R-FSK-------SFRDLVAACLVKDPQKRPSSEKLLKHSF-F-K-Q-A--RS--A-Dflaks--ILegLTPLgdrf--R---------------------------Al-K-Ake--ADL-----------------------------------------------LL----N-Nklgpeskeqlsqkeyirgisgwnfnledlktaaalldssng--------------------------------------TYHFDGANNK
'TraesCS7D02G232400.1-T.aestivum'     M---ERapr---------------------K-Rg------------------------------FptdpkeyKLYEEVGE-GVSAT-VYRALC-----VP------L--N------T-F-VAIKVLDL-E-KCS---SD-LDGI--RR-----------------------EVQTMSLIDHPNLLRACCSF-A----------------NDHQLW-VV-MPFMAAGSA--LH-IIK-------T---NfPdG--FE-EA-VIATLLWEVLKALVYLHSQGHIHRDVKAGNILI--DT-NGAVKLGD--FGVSACMFD--T-Gnrq---------------------R-----------------A-RN--T-FV-GTPCW-------MAPE-VM--Q--Ql----H-GYDYKA--D-IWSFGITALELAHG-HAPFS-KYP-----PMK--VLLMT------L--------QNAP-P--GL----Dyerd------------K--------------------------R-FSK-------SFRDLVAVCLVKDPQKRPSSEKLLKHSF-F-K-Q-A--RS--A-Dflaks--ILegLTPLgdrf--R---------------------------Al-K-Ake--ADL-----------------------------------------------LL----N-Nklgpeskeqlsqkeyirgisgwnfnledlktaaalldssng--------------------------------------TYHFDGANNK
'TraesCS1D02G185000.1-T.aestivum'     M---GRngsv--------------------K-Rgaaaaapps----------------------FtvnpadyRLMEEVGY-GAHAV-VYRALF-----LP------R--N------Q-T-VAVKCLDL-D-QLN---NN-IDEV--QR-----------------------EAQIMSLIDHPNVIRAYCSF-V----------------VEHSLW-VI-MPFMTEGSC--LH-LMK-------I---AyPeG--FE-EP-VIASILKETLKALEYLHRQGQIHRDIKAGNILI--DS-AGVVKLGD--FGVSACMFD--R-Gdrq---------------------R-----------------S-RN--T-FV-GTPCW-------MAPE-VL--Q--Pg----T-GYNFKA--D-IWSFGITALELAHG-HAPFS-KYP-----PMK--VLLMT------L--------QNAP-P--GL----Dydrd------------R--------------------------R-FSK-------AFKEMVAMCLVKDQTKRPTAEKLLKHSF-F-K-T-A--KP--P-Estmkg--MLtdLPPLwerv--K---------------------------Al-Q-Lkd--AAQ-----------------------------------------------LAl---K-Kmpsseqealslseyqrgvsawhfdiedlkaqasliyedep---------------------------------------SETKEDDVAA
'TraesCS5A02G556400.1-T.aestivum'     M---RRps----------------------L-Aavse---------------------------FtlsaddyRLMEEVGF-GANAV-VYRAIF-----LP------A--N------R-T-IAVKCLHL-D-RIS---SN-LDDV--RK-----------------------EAQIMKLIDHPNVIKAYCSF-V----------------VDHNLW-VI-MPFMAEGSC--LH-LMK-------V---AhPdG--LE-EP-VICSILKETLKALAYLHGQGHIHRDVKAGNILV--DS-PGVVKLGD--FGVSACLFD--R-Gdrq---------------------R-----------------S-RN--T-FV-GTPCW-------MAPE-VL--Q--Pg----T-GYNFKA--D-IWSFGITALELAHG-HAPFS-KYP-----PMK--VLLMT------L--------QNAP-P--GL----Dydrd------------R--------------------------K-FSK-------SFKEMVAMCLVKDQTKRPTAEKLLKHSF-F-K-N-T--KA--P-Qltvks--ILtdLPPLwdrv--K---------------------------Al-Q-Qkd--AAH-----------------------------------------------LA----S-Seqealsmseyqrgvsawhfdiedlkaqallindddp-------------------------------------------PELKEDDDSV
'TraesCS6A02G149900.1-T.aestivum'     M---GSkekgkrgdggaspr----------A-Rkge----------------------------FpiraedyELMEPIGD-GATAV-VRRARC-----LP------L--Gg-----E-V-VAVKIMNL-SlRSE---AD-VNNA--SE-----------------------EVKTMILTDHPNLLSAYCSF-T----------------QDENLW-IV-MPYMAGGSC--FH-LMK-------S---SfPkG--FE-EErFIAFVLRETLRGLEYLHGKGHIHRDVKAGNILL--DQ-HKGVKLAD--FGISASVYD--S-Minrn--------------------G-----------------K-RH--T-LV-GTPCW-------MAPE-VM--E--Q-----K-EYDFKA--D-IWSFGITALELANG-HAPFS-SQP-----PAK--VFLMT------L--------QHAP-P--SL----Hntkd------------K--------------------------K-FSN-------SFKRMIGACLIKDPSKRPTAQMLLQLPF-F-K-K-V--KS--E-Dnhvkc--MLnkVPSLvarv--Q---------------------------Ti-N-Ene--AKL-----------------------------------------------QA----E-Kkphdkikektshdeywrgisqwhfdiedlkaqaklyseend--------------------------------------SDEEEYLRFL
'TraesCS6B02G386100.1-T.aestivum'     -----R------------------------R-K-------------------------------YpiraedyELYEEIGQ-GVSAI-VYRALC-----RP------L--G------E-T-VAVKVLDF-E-RTN---SN-LNNI--MR-----------------------EAQTMILIDHPNVVKAICSF-A----------------NNQTLW-VV-MPYMAGGSC--LH-IMK-------S---VyPdG--FE-EA-VIATLLREVLRGLEYLHHHGHIHRDVKAGNILV--DS-RGGVKLGD--FGVSACLFE--S-Gdrq---------------------R-----------------A-RN--T-FV-GTPCW-------MAPE-VM--E--Ql----H-GYDFKA--D-IWSFGITALELAHG-HAPFS-KYP-----PMK--VLLMT------L--------QNAP-P--GL----Dyerd------------K--------------------------K-FSR-------HFKQMVAMCLVKEPSKRPTATKLLKQSF-F-K-Q-A--RS--H-Dyivrk--LLegLPGLgary--Q---------------------------Al-K-Ekd--EHL-----------------------------------------------LA----Q-Kkmpdgrkeeisqdeykrgisswnfdiddlksqasliseced--------------------------------------TISSKDTDIS
'TraesCS6D02G139200.1-T.aestivum'     M---EP-----------------------------------------------------------------------IGD-GATAV-VRRARC-----LP------L--Gg-----E-V-VAVKIMNL-SlRSE---AD-VNNA--SE-----------------------EVKTMILTDHPNLLSAYCSF-T----------------QDENLW-IV-MPYMAGGSC--FH-LMK-------S---SfPkG--FE-EErFIAFVLRETLRGLEYLHGKGHIHRDVKAGNILL--DQ-HKGVKLAD--FGISASVYD--S-Minrn--------------------G-----------------K-RH--T-LV-GTPCW-------MAPE-VM--E--Q-----K-EYDFKA--D-IWSFGITALELANG-HAPFS-SQP-----PAK--VFLMT------L--------QHAP-P--SL----Hntkd------------K--------------------------K-FSN-------SFKRMIGACLIKDPSKRPTAQMLLQLPF-F-K-K-V--KS--E-Dnhvrc--MLnkVPSLvarv--Q---------------------------Ti-K-Ene--AKL-----------------------------------------------QA----E-Kkphdkikektshdeywrgisqwhfdiedlkaqaklyseend--------------------------------------SDEEEYLRFL
'TraesCSU02G115300.1-T.aestivum'      M---RRps----------------------L-Alaavsepaape--------------------FtlsaddyRLMEEVGF-GANAV-VYRAIF-----LP------A--N------R-T-IAVKCLDL-D-RIN---SN-LDDV--RK-----------------------EAQIMKLIDHPNVIKAYCSF-V----------------VDHNLW-VI-MPFMAEGSC--LH-LMK-------V---AhPdG--LE-EP-VICSILKETLKALAYLHGQGHIHRDVKAGNILV--DS-PGVVKLGD--FGVSACLFD--R-Gdrq---------------------R-----------------S-RN--T-FV-GTPCW-------MAPE-VL--Q--Pg----T-GYNFKA--D-IWSFGITALELAHG-HAPFS-KYP-----PMK--VLLMT------L--------QNAP-P--GL----Dydrd------------R--------------------------K-FSK-------SFKEMVAMCLVKDQTKRPTAEKLLKHSF-F-K-N-T--KA--P-Qltvks--ILtdLPPLwdrv--K---------------------------Al-Q-Qkd--AAH-----------------------------------------------LA----S-Seqealsmseyqrgvsawhfdiedlkaqallindddp-------------------------------------------TELKEDDDSA
'TCA.XM_007045769.1-T.cacao'          ----EDps----------------------T-K-------------------------------Y-------ELLNELGK-GSYGA-VYKARD-----IR------T--S------E-L-VAIKVISL-S-EGE---EG-YEEI--RG-----------------------EIEMLQQCSHPNVVRYLGSY-Q----------------GEEYLW-IV-MEYCGGGSV--AD-LMN-------V---T-EeP--LE-EY-QIAYICREALKGLEYLHSIFKVHRDIKGGNILL--TE-QGEVKLGD--FGVAAQLTR--T-M------------------------S-----------------K-RN--T-FI-GTPHW-------MAPE-VI--Q--E-----S-RYDGKV--D-VWALGVSAVEMAEG-LPPRS-AVH-----PMR--VLFMI------S--------IEPA-P--ML----Ed---------------Ke-------------------------K-WSL-------VFHDFVAKSLTKDPRLRPTASEMLKHKF-I-E-K-C--KC--G-As------VM--FPKIekakqiR---------------------------Aa-M-Vqe--AQT-----------------------------------------------LApti-S-Rvnp----------------------------------------------------------------------------PEGSKLNEDY
'TCA.XM_007039347.1-T.cacao'          M---GGsq----------------------R-S-------------------------------YsanpsdyRLLEEVGY-GASAT-VYRAIY-----LP------F--N------D-V-VAVKCLDL-D-RCS---SN-LDDI--RR-----------------------EAQTMSLIDHPNVIRALCSF-V----------------VDRNLW-VV-MPFMSEGSC--LH-LMK-------I---AyPdG--FE-EP-AIGSILKETLKALDYLHRQGHIHRDVKAGNILL--DN-NGTVKLAD--FGVSACMFD--A-Gdrq---------------------R-----------------S-RN--T-FV-GTPCW-------MAPE-VL--Q--Pg----S-GYNSKA--D-IWSFGITALELAHG-HAPFS-KYP-----PMK--VLLMT------I--------QNAP-P--GL----Dydrd------------K--------------------------K-FSK-------SFKEMVAMCLVKDQTKRPTAEKLLKHSF-F-K-H-A--KP--P-Elsvkk--LFadLPPLwnrv--K---------------------------Al-Q-Lkd--AAQ-----------------------------------------------LAl---K-Kmpsaeqeaisqseyqrgvsawnfdigdlkaqaslvrdddd---------------------------------------IHECKDDDAS
'TCA.XM_007031422.1-T.cacao'          M---EHpse---------------------K-R-------------------------------YpvnaidyKLYEEVGE-GVSAT-VCRALC-----IP------L--N------E-I-VAIKVLDL-E-KCN---ND-LDGI--RR-----------------------EVQTMSLIDHPNVLRAHCSF-T----------------AGHNLW-VV-MPYMAGGSC--LH-IMK-------S---VySeG--FE-EP-VIATLLREVLKALVYLHAHGHIHRDVKAGNILI--DS-NGSVKLAD--FGVSACMFD--T-Gdrq---------------------R-----------------S-RN--T-FV-GTPCW-------MAPE-VM--Q--Ql----H-GYDFKA--D-IWSFGITALELAHG-HAPFS-KYP-----PMK--VLLMT------L--------QNAP-P--GL----Dyerd------------K--------------------------R-FSK-------SFKELVATCLVKDPKKRPTSEKLLKHHF-F-K-H-A--RP--H-Dylars--ILdgLAPLgerf--R---------------------------Vl-K-Ake--ADL-----------------------------------------------LV----Q-Nkalyedkeqlsqqeyirgisawnfnledlksqaaliqdydd--------------------------------------VSSAEDRDGS
'TCA.XM_007034971.1-T.cacao'          M---AHeqehhpk-----------------L-Q-------------------------------FpleseayKIIDEIGV-GVSAV-VYKAEC-----TP------M--N------S-TvVAIKSIDL-D-QSK---D--FDNI--RR-----------------------ETKILSLLSHPNILNAHCSF-T----------------VDQRLW-VV-MPFMSGGSL--QS-IIS-------S---SfPdG--LP-EQ-CIAIVLKETLNALSYLHNQGHLHRDIKAGNILM--DS-NGCVKLAD--FGVSASIYE--S-Npgygsgsstss-------------Spl---------------M-LN--D-VT-GTPYW-------MAPE-VI--H--Sh----T-GYSFKA--D-IWSFGITALELAHG-RPPLS-HLP-----LSK--SLIMK------I--------TKRF-R--FS----Dyesnskegks------K--------------------------K-FSK-------AFKDMVASCLDQDPAKRPSAEKLLKHSF-F-K-S-C--KG--S-Eflvkn--VLhgLSSVeerf--Rvskilgkgv------------------Hv-E-Add--DDVdgesvsq----------------------------------------LV----K-Yrrisgwnfnedgfelepvfpdeske------------------------------------------------------DSIVKQVRFG
'TCA.XM_007024752.1-T.cacao'          M---EK------------------------K-K-------------------------------YpigpeyyTLHEEVGQ-GVSAS-VHRAVC-----IP------F--N------E-I-VAIKILDF-E-RDN---CD-LNNI--SR-----------------------EAQTMILVDHPNVLKSHCSF-V----------------SDHNLW-VV-MPYMAGGSC--LH-ILK-------A---AyPdG--FE-EV-VIATVLREVLKGLEYLHHHGHIHRDVKAGNILI--DS-RGAIKLGD--FGVSACIFD--S-Gdrq---------------------R-----------------M-RN--T-FV-GTPCW-------MAPE-VM--E--Ql----H-GYDFKA--D-IWSFGITALELAHG-HAPFS-KYP-----PMK--VLLMT------L--------QNAP-P--GL----Dyerd------------R--------------------------K-FSK-------SFKQMIASCLVKDPLKRPSAKKLLKHSF-F-K-Q-A--RS--N-Dyiart--LLdgLPALgdri--Q---------------------------Al-K-Rke--EDM-----------------------------------------------LA----Q-Kkmpdgekeelsqneykrgisgwnfnledmkaqasliqdedl--------------------------------------VSDTNQGGSS
'TCA.XM_007021490.1-T.cacao'          M---ADiaglqeaag---------------S-R-------------------------------F-------SQLELIGR-GSFGD-VYKAFD-----KE------L--N------K-E-VAIKVIDL-E-ESE---DE-IEDI--QK-----------------------EISVLSQCRSQYITEYYGSY-L----------------HQTKLW-II-MEYMAGGSV--AD-LLQ-------S---G-P-P--LD-EM-SIACISRDLLHAIEYLHNEGKIHRDIKAANILL--TE-NGDVKVAD--FGVSAQLTR--T-I------------------------S-----------------R-RK--T-FV-GTPFW-------MAPE-VI--Q--Ns----E-GYNEKA--D-IWSLGITVIEMAKG-EPPLA-DLH-----PMR--VLFII------P--------RENP-P--QL----D----------------E--------------------------H-FSR-------PMKEFVSLCLKKVPAERPSAKELLKHRF-I-R-N-A--RK--S-Q-------RL--LERIrerp--Ky--------------------------Ql-K-Eda--ETPrngpkavgestdtvkvtrdirgeetv---------------------RA----S-Kqgktfknagwdfsiggeqstgtvrnavrp--------------------------------------------------PQVRERKLEA
'TCA.XM_007021757.1-T.cacao'          M---QGt-----------------------R-S-------------------------------YpanpsdyQLLEEIGH-GATAT-VYKAIY-----LP------S--K------D-V-VAVKCLDL-D-RCSg--TN-LDDV--RR-----------------------EAQTLRLIDHPNVLRAYSSF-V----------------VDRNLW-VV-MPFMSEGSC--LH-RMK-------T---GyPdG--FE-EA-AIASILKETLKALDYLHRQGHIHRDVKAGNILL--DN-NGTVKLAD--FGVSACMFD--S-Gdrq---------------------R-----------------S-RN--T-FV-GTPCW-------MAPE-VM--Q--Pg----T-GYNSKA--D-IWSFGITALELAHG-HAPFS-NYP-----PMK--VLLMT------I--------QNAP-P--RL----Dqdcd------------R--------------------------K-FSK-------SFKDMVAMCLVKDHTKRPTAEKLLKHSF-F-K-H-A--KP--P-Elsvkk--LFapLQPLsnpa--K---------------------------Pl-Q-Lkd--AAQ-----------------------------------------------LAl---K-Nmpsaeqeaisrsqyqrgvsawnfdiedlkaqaslvhdddddddd-----------------------------------IHECKDDDRS
'TCA.XM_007021772.1-T.cacao'          M---QGt-----------------------R-S-------------------------------HsanpsdyQLLEEIGH-GATAT-VYKAIY-----LP------S--K------D-V-VAVKCLDL-D-RCSg--TN-LDDV--RR-----------------------EAQTLRLIDHPNVLRAYSSF-V----------------VDRNLW-VV-MPFMSKGSC--LH-RMK-------T---AyPdG--FE-EA-AIASILKETLKALDYLHRQGHIHRDVKAGNILL--DN-NGTVKLAD--FGVSACMFD--S-Gdrq---------------------R-----------------S-RN--T-FV-GTPCW-------MAPE-VM--Q--Pg----T-GYNSKA--D-IWSFGITALELAHG-HAPFS-NYP-----PMK--VLLMT------I--------QNAP-P--RL----Dqdcd------------K--------------------------K-FSK-------FFKDMVAMCLVKDQTKRPTAEKLLKHSF-F-K-H-A--KP--P-Elsvkk--LFapMPPLcnpv--K---------------------------Pl-Q-Lqe--AAQ-----------------------------------------------QE----A-Tsqsqyqrgisawnfdiedlkaqaslvhdddd------------------------------------------------IHGGKDDDRS
'TCA.XM_007021774.1-T.cacao'          M---GGt-----------------------R-S-------------------------------YsanpsdyQLLEEIGH-GATAT-VYKAIY-----LP------S--K------D-V-LAVKCLDL-D-RCSg--TN-LDDV--RR-----------------------EAQTLRLIDHPNVLRAYSSF-V----------------VDRNLW-VV-MPFMSEGSC--LH-RMK-------T---AyPdG--FE-EA-AIASILKETLKALDYLHRQGHIHRDVKAGNILL--DN-KGTVKLAD--FGVSACMFD--S-Gdrq---------------------R-----------------S-RN--T-FV-GTPCW-------MAPE-VM--Q--Sg----T-GYNSKA--D-IWSFGITALELAHG-HAPFS-KYP-----PMK--VLLMT------I--------QNAP-P--RL----Dqdcd------------K--------------------------K-FSK-------SFKDMVAMCLVKDQTKRPTAEKLLKHSF-F-K-H-A--KP--P-Elsvkk--LFapLEPLsnpa--K---------------------------Pl-Q-Lkd--AAQ-----------------------------------------------LAl---K-Nmpsadqeatsrsqyqrgvsawnfdiedlkaqaslvhdddddgd------------------------------------IHECKDDDRS
'TCA.XM_007021777.1-T.cacao'          M---GGt-----------------------R-S-------------------------------YsanprdyQLLEEIGH-GATAT-VYKAIY-----LP------S--K------D-V-VAVKCLDL-D-RCSg--TN-LDDV--RR-----------------------EAQTMRLIDHPNVLRAYSSF-V----------------VDRNLW-VV-MPFMSEGSC--LH-RMK-------T---AyPdG--FE-EA-AIASILKETLKALDYLHRQGHIHRDVKAGNILL--DN-NGTVKLAD--FGVSACMFD--S-Gdrq---------------------R-----------------S-RN--T-FV-GTPCW-------MAPE-VM--Q--Sg----T-GYNSKA--D-IWSFGITALELAHG-HAPFS-KYP-----PMK--VLLMT------I--------QNAP-P--RL----Dqdrd------------K--------------------------K-FSK-------SFKDMVAMCLVKDQTKRPTAEKLLKHSF-F-K-H-A--KR--P-Elsvkk--LFtsLPRLsnpa--K---------------------------Pl-Q-Lnd--AGQ-----------------------------------------------LAl---K-Nmpsaeqeatsrsqyqrgvsawnfdiedlkaqaslvhdddd---------------------------------------IHECKDADRS
'TCA.XM_007021791.1-T.cacao'          M---QGt-----------------------R-S-------------------------------YsanpsdyQLLEEIGH-GATAT-VYKAIY-----LP------S--K------D-V-VAVKCLDL-D-RCSg--TN-LDDV--RR-----------------------EAQTLRLIDHPNVLRAYASF-V----------------VDRNLW-VV-MPFMSEGSC--LH-RMK-------T---AyPdG--FE-EA-AIASILKETLKALDYLHRQGHIHRDVKAGNILL--DN-NGTVKLAD--FGVSACMFD--S-Gdrq---------------------R-----------------S-RN--T-FV-GTPCW-------MAPE-VM--Q--Pg----T-GYNSKA--D-IWSFGITALELAHG-HAPFS-KYP-----PMK--VLLMT------I--------QNAP-P--RL----Dqdcd------------K--------------------------K-FSK-------SFKDMVAMCLVKDQTKRPTAEKLLKHSF-F-K-H-A--KP--P-Elfvkk--LFapFPRLsnpv--K---------------------------Pv-Q-Lkd--AAQ-----------------------------------------------LAl---K-Kmpsaeqaatsqsqyqrgisawnfdiedlkaqaslvhdddd---------------------------------------IHECEDDDRS
'TCA.XM_007021794.1-T.cacao'          M---EG------------------------T-Rs------------------------------YsanpsdyQLLEEIGH-GATAT-VYKAIY-----LP------S--K------D-V-VAVKSLDL-E-RCNg--NN-LDDV--RR-----------------------EAQTMSLIDHPNVLRAYSSF-V----------------VDHNLW-VV-MPFMSEGSC--LH-RMK-------T---AyPdG--FE-EA-AIASILKEILKALDYLHRQGHIHRDVKAGNILL--DN-NGTVKLAD--FGVSACMFD--S-Gdrq---------------------R-----------------S-RN--T-FV-GTPCW-------MAPE-VL--Q--Sg----T-GYNSKA--D-IWSFGITALELAHG-HAPFS-KYP-----PMK--VLLMT------I--------QNAP-P--RL----Dqdrd------------K--------------------------K-FSK-------SFKDMVAMCLVKDQTKRPTAEKLLKHSF-F-K-H-A--NP--S-Elsvkk--LFapMPPLcnpv--K---------------------------Pl-Q-Lkd--AAE-----------------------------------------------QE----A-Asqsqyqrgisawnfdiddlkaqaslvhdddd------------------------------------------------IHEVQR----
'TCA.XM_007045768.1-T.cacao'          ----EDps----------------------T-K-------------------------------Y-------ELLNELGK-GSYGA-VYKARD-----IR------T--S------E-L-VAIKVISL-S-EGE---EG-YEEI--RG-----------------------EIEMLQQCSHPNVVRYLGSY-Q----------------GEEYLW-IV-MEYCGGGSV--AD-LMN-------V---T-EeP--LE-EY-QIAYICREALKGLEYLHSIFKVHRDIKGGNILL--TE-QGEVKLGD--FGVAAQLTR--T-M------------------------S-----------------K-RN--T-FI-GTPHW-------MAPE-VI--Q--E-----S-RYDGKV--D-VWALGVSAVEMAEG-LPPRS-AVH-----PMR--VLFMI------S--------IEPA-P--ML----Ed---------------Ke-------------------------K-WSL-------VFHDFVAKSLTKDPRLRPTASEMLKHKF-I-E-K-C--KC--G-As------VM--FPKIekakqiR---------------------------Aa-M-Vqe--AQT-----------------------------------------------LApti-S-Rvnp----------------------------------------------------------------------------PEGSKLNEDY
'TCA.XM_007039346.1-T.cacao'          M---GGsq----------------------R-S-------------------------------YsanpsdyRLLEEVGY-GASAT-VYRAIY-----LP------F--N------D-V-VAVKCLDL-D-RCS---SN-LDDI--RR-----------------------EAQTMSLIDHPNVIRALCSF-V----------------VDRNLW-VV-MPFMSEGSC--LH-LMK-------I---AyPdG--FE-EP-AIGSILKETLKALDYLHRQGHIHRDVKAGNILL--DN-NGTVKLAD--FGVSACMFD--A-Gdrq---------------------R-----------------S-RN--T-FV-GTPCW-------MAPE-VL--Q--Pg----S-GYNSKA--D-IWSFGITALELAHG-HAPFS-KYP-----PMK--VLLMT------I--------QNAP-P--GL----Dydrd------------K--------------------------K-FSK-------SFKEMVAMCLVKDQTKRPTAEKLLKHSF-F-K-H-A--KP--P-Elsvkk--LFadLPPLwnrv--K---------------------------Al-Q-Lkd--AAQ-----------------------------------------------LAl---K-Kmpsaeqeaisqseyqrgvsawnfdigdlkaqaslvrdddd---------------------------------------IHECKDDDAS
'TCA.XM_007039348.1-T.cacao'          M---GGsq----------------------R-S-------------------------------YsanpsdyRLLEEVGY-GASAT-VYRAIY-----LP------F--N------D-V-VAVKCLDL-D-RCS---SN-LDDI--RR-----------------------EAQTMSLIDHPNVIRALCSF-V----------------VDRNLW-VV-MPFMSEGSC--LH-LMK-------I---AyPdG--FE-EP-AIGSILKETLKALDYLHRQGHIHRDVKAGNILL--DN-NGTVKLAD--FGVSACMFD--A-Gdrq---------------------R-----------------S-RN--T-FV-GTPCW-------MAPE-VL--Q--Pg----S-GYNSKA--D-IWSFGITALELAHG-HAPFS-KYP-----PMK--VLLMT------I--------QNAP-P--GL----Dydrd------------K--------------------------K-FSK-------SFKEMVAMCLVKDQTKRPTAEKLLKHSF-F-K-H-A--KP--P-Elsvkk--LFadLPPLwnrv--K---------------------------Al-Q-Lkd--AAQ-----------------------------------------------LAl---K-Kmpsaeqeaisqseyqrgvsawnfdigdlkaqaslvrdddd---------------------------------------IHECKDDDAS
'TCA.XM_007031421.1-T.cacao'          M---EHpse---------------------K-R-------------------------------YpvnaidyKLYEEVGE-GVSAT-VCRALC-----IP------L--N------E-I-VAIKVLDL-E-KCN---ND-LDGI--RR-----------------------EVQTMSLIDHPNVLRAHCSF-T----------------AGHNLW-VV-MPYMAGGSC--LH-IMK-------S---VySeG--FE-EP-VIATLLREVLKALVYLHAHGHIHRDVKAGNILI--DS-NGSVKLAD--FGVSACMFD--T-Gdrq---------------------R-----------------S-RN--T-FV-GTPCW-------MAPE-VM--Q--Ql----H-GYDFKA--D-IWSFGITALELAHG-HAPFS-KYP-----PMK--VLLMT------L--------QNAP-P--GL----Dyerd------------K--------------------------R-FSK-------SFKELVATCLVKDPKKRPTSEKLLKHHF-F-K-H-A--RP--H-Dylars--ILdgLAPLgerf--R---------------------------Vl-K-Ake--ADL-----------------------------------------------LV----Q-Nkalyedkeqlsqqeyirgisawnfnledlksqaaliqdydd--------------------------------------VSSAEDRDGS
'TCA.XM_007024753.1-T.cacao'          M---EK------------------------K-K-------------------------------YpigpeyyTLHEEVGQ-GVSAS-VHRAVC-----IP------F--N------E-I-VAIKILDF-E-RDN---CD-LNNI--SR-----------------------EAQTMILVDHPNVLKSHCSF-V----------------SDHNLW-VV-MPYMAGGSC--LH-ILK-------A---AyPdG--FE-EV-VIATVLREVLKGLEYLHHHGHIHRDVKAGNILI--DS-RGAIKLGD--FGVSACIFD--S-Gdrq---------------------R-----------------M-RN--T-FV-GTPCW-------MAPE-VM--E--Ql----H-GYDFKA--D-IWSFGITALELAHG-HAPFS-KYP-----PMK--VLLMT------L--------QNAP-P--GL----Dyerd------------R--------------------------K-FSK-------SFKQMIASCLVKDPLKRPSAKKLLKHSF-F-K-Q-A--RS--N-Dyiart--LLdgLPALgdri--Q---------------------------Al-K-Rke--EDM-----------------------------------------------LA----Q-Kkmpdgekeelsqneykrgisgwnfnledmkaqasliqdedl--------------------------------------VSDTNQGGSS
'TCA.XM_007024754.1-T.cacao'          M---EK------------------------K-K-------------------------------YpigpeyyTLHEEVGQ-GVSAS-VHRAVC-----IP------F--N------E-I-VAIKILDF-E-RDN---CD-LNNI--SR-----------------------EAQTMILVDHPNVLKSHCSF-V----------------SDHNLW-VV-MPYMAGGSC--LH-ILK-------A---AyPdG--FE-EV-VIATVLREVLKGLEYLHHHGHIHRDVKAGNILI--DS-RGAIKLGD--FGVSACIFD--S-Gdrq---------------------R-----------------M-RN--T-FV-GTPCW-------MAPE-VM--E--Ql----H-GYDFKA--D-IWSFGITALELAHG-HAPFS-KYP-----PMK--VLLMT------L--------QNAP-P--GL----Dyerd------------R--------------------------K-FSK-------SFKQMIASCLVKDPLKRPSAKKLLKHSF-F-K-Q-A--RS--N-Dyiart--LLdgLPALgdri--Q---------------------------Al-K-Rke--EDM-----------------------------------------------LA----Q-Kkmpdgekeelsqneykrgisgwnfnledmkaqasliqdedl--------------------------------------VSDTNQGGSS
'TCA.XM_007024755.1-T.cacao'          M---EK------------------------K-K-------------------------------YpigpeyyTLHEEVGQ-GVSAS-VHRAVC-----IP------F--N------E-I-VAIKILDF-E-RDN---CD-LNNI--SR-----------------------EAQTMILVDHPNVLKSHCSF-V----------------SDHNLW-VV-MPYMAGGSC--LH-ILK-------A---AyPdG--FE-EV-VIATVLREVLKGLEYLHHHGHIHRDVKAGNILI--DS-RGAIKLGD--FGVSACIFD--S-Gdrq---------------------R-----------------M-RN--T-FV-GTPCW-------MAPE-VM--E--Ql----H-GYDFKA--D-IWSFGITALELAHG-HAPFS-KYP-----PMK--VLLMT------L--------QNAP-P--GL----Dyerd------------R--------------------------K-FSK-------SFKQMIASCLVKDPLKRPSAKKLLKHSF-F-K-Q-A--RS--N-Dyiart--LLdgLPALgdri--Q---------------------------Al-K-Rke--EDM-----------------------------------------------LA----Q-Kkmpdgekeelsqneykrgisgwnfnledmkaqasliqdedl--------------------------------------VSDTNQGGSS
'TCA.XM_007021491.1-T.cacao'          M---ADiaglqeaag---------------S-R-------------------------------F-------SQLELIGR-GSFGD-VYKAFD-----KE------L--N------K-E-VAIKVIDL-E-ESE---DE-IEDI--QK-----------------------EISVLSQCRSQYITEYYGSY-L----------------HQTKLW-II-MEYMAGGSV--AD-LLQ-------S---G-P-P--LD-EM-SIACISRDLLHAIEYLHNEGKIHRDIKAANILL--TE-NGDVKVAD--FGVSAQLTR--T-I------------------------S-----------------R-RK--T-FV-GTPFW-------MAPE-VI--Q--Ns----E-GYNEKA--D-IWSLGITVIEMAKG-EPPLA-DLH-----PMR--VLFII------P--------RENP-P--QL----D----------------E--------------------------H-FSR-------PMKEFVSLCLKKVPAERPSAKELLKHRF-I-R-N-A--RK--S-Q-------RL--LERIrerp--Ky--------------------------Ql-K-Eda--ETPrngpkavgestdtvkvtrdirgeetv---------------------RA----S-Kqgktfknagwdfsiggeqstgtvrnavrp--------------------------------------------------PQVRERKLEA
'GSVIVT01012233001-V.vinifera'        Mtr-EDps----------------------T-K-------------------------------Y-------ELLNELGK-GSYGA-VYKARD-----IR------T--S------E-L-VAIKVISL-C-EGE---EG-YEEI--RG-----------------------EIEMLQQCSHPNVVRYLGSY-Q----------------GEEYLW-IV-MEYCGGGSV--AD-LMN-------T---T-EeP--LD-EY-QIAYICREALKGLSYLHSIFKVHRDIKGGNILL--TE-QGEVKLGD--FGVAAQLTR--T-M------------------------S-----------------K-RN--T-FI-GTPHW-------MAPE-VI--Q--E-----S-RYDGKV--D-VWALGVSAIEMAEG-LPPRS-AVH-----PMR--VLFMI------S--------IEPA-P--ML----Ed---------------Ke-------------------------K-WSL-------VFHDFVAKCLTKEPRLRPTASEMLKHKF-I-E-K-C--KCgaS-A-------ML----------------------------------------------------------------------------------------------------------P-K-------------------------------------------------------------------------------IEKARQIRAS
'GSVIVT01013739001-V.vinifera'        M---EYlsn---------------------K-K-------------------------------FpinskdyKLYEEVGE-GVSAT-VYRALC-----IP------F--N------E-I-VAVKVMDL-E-RCN---DN-LDGI--RH-----------------------EVQTMSLIDHPNVLRAHCSF-S----------------VGSCLW-IV-MPYMASGSC--LH-IMK-------S---SyPeG--FE-QA-VIATLLREVLKALVYLHSNGHIHRDVKAGNILV--DS-KGAIKLAD--FGVSACMFD--A-Gdrq---------------------R-----------------S-RN--T-FV-GTPCW-------MAPE-VM--Q--Ql----N-GYDFKA--D-IWSFGITALELAHG-HAPFS-KYP-----PMK--VLLMT------L--------QNAP-P--GL----Dyerd------------R--------------------------R-FSK-------SFKEMVGACLVKDPKKRPTSEKLLKHRF-F-K-H-A--CS--K-Eflawa--ILngLAPLgdrf--R---------------------------Ml-K-A-----DF-----------------------------------------------LV----Q-Krg-----------------------------------------------------------------------------MDGNKEQLSQ
'GSVIVT01014297001-V.vinifera'        M---DAtg----------------------S-R-------------------------------F-------SSLELIGR-GSFGD-VYKGFD-----KE------L--N------K-D-VAIKVIDL-E-EAE---DE-IEDI--QK-----------------------EISVLSQCRSPYITEYYGSY-L----------------HQTKLW-II-MEYMAGGSV--AD-LIQ-------S---GqP----LD-EM-SIACILRDLLHAIEYLHNEGKIHRDIKAANILL--TE-NGDVKVAD--FGVSAQLTR--T-I------------------------S-----------------R-RK--T-FV-GTPFW-------MAPE-VI--Q--Ns----E-GYNEKA--D-IWSLGITAIEMAKG-EPPLA-DLH-----PMR--VLFII------P--------RENP-P--QL----D----------------E--------------------------H-FSR-------PMKEFVSLCLKKVPAERPSAKELLKHRF-I-R-N-A--RK--S-P-------RL--LERIrerp--Ky--------------------------Qi-K-Dda--ETPrngpkgigegsdtvkvtrdsrgeetvrassqgk--------------TL----R-Nagwdfslsgsqstgtvrsvirp---------------------------------------------------------PQARERKPEV
'GSVIVT01016074001-V.vinifera'        M---EK------------------------K-K-------------------------------YpigpefyTLYEEIGQ-GVSAS-VLRALC-----VP------L--N------E-I-VAIKILDF-E-RDN---CD-LNNI--SR-----------------------EAQTMNLVDHPNVLKSHCSF-V----------------SEHNLW-VV-MPYMAGGSC--LN-ILK-------A---AyPdG--LE-EV-VIATILREVLKGLEYLHHHGHIHRDVKAGNILI--DA-RGAIKLGD--FGVSACLFD--S-Gdrq---------------------R-----------------S-RN--T-FV-GTPCW-------MAPE-VM--E--Ql----H-GYDFKA--D-IWSFGITALELAHG-HAPFS-KYP-----PMK--VLLMT------L--------QNAP-P--GL----Dyerd------------R--------------------------K-FSK-------SFKQMIASCLVKDPSKRPSAKKLLKHPF-F-K-Q-A--RS--S-Dyigrt--LLegLPDLgeri--K---------------------------El-K-Rke--EDM-----------------------------------------------LA----Q-Kkmpdgekeelsqilnlnsmneykrgisgwnfnledvkaqaslipdved-------------------------------SGSDLGGSSN
'GSVIVT01019643001-V.vinifera'        M---ARtgtsh-------------------K-T-------------------------------YsanpsdyKLLEEVGY-GASAT-VYRAIY-----LP------F--N------E-V-VAVKCLDL-D-RCN---SN-LDDI--RR-----------------------EAQTMSLIDHPNVIKAYCSF-V----------------VERNLW-VV-MPFMAEGSC--LH-LMK-------I---AyTdG--FE-ES-AIGSILKETLKALEYLHRHGHIHRDVKAGNILL--DS-NGVVKLAD--FGVSACMFD--K-Gdrq---------------------R-----------------S-RN--T-FV-GTPCW-------MAPE-VL--Q--Pg----S-GYDFKA--D-IWSFGITALELAHG-HAPFS-KYP-----PMK--VLLMT------I--------QNAP-P--GL----Dydrd------------K--------------------------K-FSK-------SFKEMVAMCLVKDQTKRPTAEKLLKHSF-F-K-Q-A--KP--P-Elsvkk--LFaeLPPLwqrv--K---------------------------Al-Q-Lkd--AAQ-----------------------------------------------LAl---K-Kmpsaeqeaisqseykrgvsawnfdiedlkvqaslvqddde---------------------------------------IQEMREEDES
'GSVIVT01027718001-V.vinifera'        M---AQhegeaspr----------------V-Q-------------------------------YplnseayRILDEIGV-GVSAI-VYKAEC-----LP------M--N------SaL-VAIKSIDL-D-QSR---AD-LDSV--LR-----------------------EVKTMSLLSHPNILRAHCSF-A----------------VDHRLW-VV-MPFMSAGSL--QS-IIG-------S---SfPdG--LP-EP-CIAIVLKETLNALSYLHDQGHLHRDIKAGNILV--DS-TGTVKLAD--FGVSALIYE--S-N------------------------------------------------T-IT-GTPYW-------MAPE-VI--H--Sh----T-GYSLKA--D-IWSFGITALELAHG-RPPLS-HLP-----PSK--SLVMK------I--------TKRF-R--FS----Dyeqs------------Rseqsp---------------------K-FSK-------SFKDMVASCLDQDPSKRPSADKLLKHPF-F-K-N-C--KN--S-Eflvnk--VLriSGWNfked--V---------------------------Le-L-Dpv--FPS-----------------------------------------------ET----E-Tl------------------------------------------------------------------------------SPPRRQVRFA
'GSVIVT01032461001-V.vinifera'        M---EHe-----------------------K-K-------------------------------FpldakdyKLYEEVGE-GVSAT-VYRALC-----IP------L--N------E-I-VAIKVLDL-E-KCN---ND-LDGI--RR-----------------------EVQTMSLIDHPNLLQAHCSF-T----------------SGHTLW-VV-MPYMAGGSC--LH-IMK-------S---EyPeG--FD-EP-VIATLLREVLKALVYLHNHGHIHRDVKAGNILI--DS-NGAVKLAD--FGVSACMFD--A-Gdrq---------------------R-----------------S-RN--T-FV-GTPCW-------MAPE-VM--Q--Ql----H-GYDFKA--D-IWSFGITALELAHG-HAPFS-KYP-----PMK--VLLMT------L--------QNAP-P--GL----Dyerd------------K--------------------------K-FSK-------SFKEMVATCLVKDPKKRPTSEKLFKHSF-F-K-H-A--RS--N-Eylart--ILegLTPLgdrf--R---------------------------Tl-K-Ake--ADL-----------------------------------------------LV----Q-Nkalygdkeqlsqqeyirgisawnfnledlknqaaliqdydv--------------------------------------ISNVDDPDCS
'Zm00001d018352_T001-Z.mays'          M---TGpgdkaaaggagger----------R-K-------------------------------YpihvedyELYEEIGQ-GVSAV-VYRALC-----KP------L--D------E-I-VAVKVLDF-E-RTN---SD-LNSI--VR-----------------------EAQTMILIDHPNVVKAHCSF-A----------------KDQTLW-VV-MPYMAGGSC--LH-IMK-------S---VhPtG--FE-EP-IIATILREVLKGLEYLHHHGSIHRDVKAGNILV--DS-RGGIKLGD--FGVSACLFD--S-Gdrq---------------------R-----------------A-RN--T-FV-GTPCW-------MAPE-VM--Q--Qi----H-GYNFRA--D-IWSFGITALELAHG-HAPFS-KYP-----PMK--VLLMT------L--------QNAP-P--GL----Dyerd------------K--------------------------K-FSR-------NFKQMVAMCLVKDPSKRPPAKKLLKQPF-F-K-Q-A--RS--T-Dfiark--LLegLPGLgfry--Q---------------------------Al-K-Ekd--QDL-----------------------------------------------MA----Q-Kkmsdgkkeeisqdeykrgisswnfdiddlrsqaslgteced--------------------------------------NISCKDSDVS
'Zm00001d021584_T001-Z.mays'          M---AAaie---------------------A-R-------------------------------F-------SSRDLIGC-GSFGD-VYKGFD-----KE------L--N------K-E-VAIKVIDL-E-EAE---DD-IEDI--QKvvvspcalycmlgchrstypvdtEISVLSQCRCPYITDYYGSY-L----------------HQTKLW-IV-MEYMAGGSV--AD-LLQ-------A---G-P-P--LD-EM-SIACILRDLLHAIEYLHSEGKIHRDIKAANILL--TE-SGDVKVAD--FGVSAQLTK--T-M------------------------S-----------------R-RK--T-FV-GTPFW-------MAPE-VI--Q--Ns----E-GYNEKA--D-IWSLGITAIEMAKG-EPPLA-DIH-----PMR--VLFII------P--------RENP-P--Q-----------------------------------------------------------------------------RPSAKELLKHRF-I-K-N-A--RK--T-P-------KL--LERIrerp--Kf--------------------------Aa-K-Smd--ATQ-----------------------------------------------NG----Q-T-------------------------------------------------------------------------------HDEEEDFGTG
'Zm00001d023240_T001-Z.mays'          M---AAannaasgggde-------------A-R-------------------------------YplnaesyRLLCKIGS-GVSAV-VYKAVC-----LP------L--Gss----A-V-VAIKAIDL-E-RSR---AD-LDGV--QR-----------------------EAKAMALLSHGNVLRAHCSF-T----------------VGSHLW-VV-MPFMGAGSL--HS-ILR-------H---GfPgG--LP-EP-CVAVVLGETLRALCYLHGQGRIHRDIKAGNILV--DS-DGAVKLAD--FGVSASIYE--T-Irqhasasastaaavgtgssa----Sc----------------C-FN--D-VA-GTPYW-------MAPE-VI--H--Sh----V-GYGIKA--D-IWSFGITALELAHG-RPPLS-HLP-----PSK--SMLMR------I--------TSRV-R--FE----Esvgtgnrrd-------Knn------------------------K-FSR-------AFKDMVSACLCQEPAKRPSAEKLLRHPF-F-K-A-CsrRS--R-Dflvrn--VLaaVPSIeerc--R---------------------------K--D-D----EAGndlcgcvgggarcvspcprhadnvv----------------------VA----K-Nrrisgwnfnednlefdp--------------------------------------------------------------TTEERPVEAE
'Zm00001d045967_T001-Z.mays'          M---EHvlss--------------------R-R-------------------------------FptdpneyKLYEEIGD-GVSAT-VYRALC-----VP------L--D------I-L-VAIKVLDL-E-KCN---ND-LDGI--RR-----------------------EVQTMSLIDHPNLLRAYCSF-T----------------NGHQLW-VV-MPYMAAGSA--LH-IMK-------T---SfPeG--FD-EP-VIATLLREVLKALVYLHSQGHIHRDVKAGNILI--DT-NGAVKLGD--FGVSACI-------------------------------------------------------------------------------------------------A--D-IWSFGITALELAHG-HAPFS-KYP-----PMK--VLLMT------L--------QNAP-P--GL----Dyerd------------K--------------------------R-FSK-------SFKDLVATCLVKDPRKRPSSEKLLKHSF-F-K-H-A--RS--A-Eylars--ILdgLPPLgerf--R---------------------------El-K-Ske--AEL-----------------------------------------------LL----N-Nklgqeskeqlsqmqlfafqkeyirgisgwnfnledlknaaalidssng-------------------------------TCYLDVRENR
'Zm00001d013836_T001-Z.mays'          M---GRngsv--------------------K-Rsasssaagaaagpps----------------FsvnpadyRLMEEVGY-GAHAV-VYRAIF-----LP------T--E------D-V-VAVKCLDL-D-QLN---NN-IDEI--QR-----------------------EAQIMSLIDHPNVIRAYCSF-V----------------VEHSLW-VI-MPFMTEGSC--LH-LMK-------I---SyQeG--FD-EP-VIGSILKETLKALEYLHRQGQIHRDVKAGNILI--DG-AGVVKLGD--FGVSACMFD--R-Gdrq---------------------R-----------------S-RN--T-FV-GTPCW-------MAPE-VL--Q--Pg----T-GYNFKA--D-IWSFGITALELAHG-HAPFS-KYP-----PMK--VLLMT------L--------QNAP-P--GL----Dyerd------------R--------------------------R-FSK-------SFKEMVAMCLVKDQTKRPTAEKLLKHSF-F-K-N-A--KP--P-Eltikn--ILsgLPPLwdrv--K---------------------------Al-Q-Lkd--AAQ-----------------------------------------------LAl---K-Kmpsseqealslseyqrgvsawnfdiedlkaqaslihddep---------------------------------------PEIKEDDDIP
'Zm00001d027340_T001-Z.mays'          Mvr-SGsi----------------------R-Rsavpapmpapa--------------------FtvspadyRLLEEVGY-GANAV-VYRAEF-----IP------T--G------R-T-VAVKCLDL-D-RVN---SN-LDDV--RK-----------------------ETQTMSLIDHPNVIRSYCSF-V----------------VGHNLW-VV-MPFMSEGSC--LH-LMK-------V---AyPdG--FE-EP-IIASILKETLKALDYLHRQGHIHRDVKAGNILI--DN-PGVVKLGD--FGVSACMFD--R-Gdrq---------------------R-----------------A-RN--T-FV-GTPCW-------MAPE-VL--Q--Pg----T-GYNFKA--D-IWSFGITALELAHG-HAPFS-KYP-----PMK--VLLMT------L--------QNAP-P--GL----Dydrd------------K--------------------------R-FSK-------SFKEMVAMCLVKDQTKRPTAEKLLKHSF-F-K-N-A--KP--P-Eltvkn--ILtdLPPLwdrv--K---------------------------Al-Q-Lkd--AAQ-----------------------------------------------LA----L-Krmpsseqealsmseyqrgvsawnfdiedlkaqaslicdddp--------------------------------------PEIKEDDDTG
'Zm00001d032440_T002-Z.mays'          M---GRngsv--------------------R-Rsafsgaagaaagpps----------------FsvnpadyRLMEEVGY-GAHAV-VYRAIF-----LP------T--K------G-V-VAVKCLDL-D-QLN---NN-IDEI--QR-----------------------EAQIMSLIDHPNVIRAYCSF-V----------------VEHSLW-VI-MPFMTEGSC--LH-LMK-------I---SyQeG--FD-EP-IIGSILKETLKALDYLHRQGQIHRDVKAGNILI--DG-AGVVKLGD--FGVSACMFD--R-Gdrq---------------------R-----------------S-RN--T-FV-GTPCW-------MAPE-VL--Q--Pg----T-GYNFKA--D-IWSFGITALELAHG-HAPFS-KYP-----PMK--VLLMT------L--------QNAP-P--GL----Dyerd------------K--------------------------R-FSK-------SFKEMVAMCLVKDQTKRPTAEKLLKHSF-F-K-N-A--KP--P-Eltiks--ILsgLPPLwdrv--K---------------------------Al-Q-Lkd--EAQ-----------------------------------------------LAl---K-Kmpsseqealslseyqrgvsawnfdiedlkaqaslihddep---------------------------------------PEIKEDEDIA
'Zm00001d034055_T001-Z.mays'          ----EDps----------------------T-K-------------------------------Y-------ELLHELGK-GSYGA-VYKARD-----LR------T--Q------E-L-VAVKIISL-T-EGE---EG-YEDI--RG-----------------------EIEMLQQCSHPNVVRYFGSY-Q----------------GEEYLW-II-MEYCGGGSV--AD-LIG-------I---T-EeP--LD-ES-QIAYICREALKGLAYLHSIFKVHRDIKGGNILL--TE-QGEVKLGD--FGVAAQLTR--T-M------------------------S-----------------K-RN--T-FI-GTPHW-------MAPE-VI--Q--E-----S-RYDGKV--D-VWALGVSAIEMAEG-MPPRS-TVH-----PMR--VIFMI------S--------SEPA-P--ML----Ed---------------Ke-------------------------K-WSL-------LFHDFIAKCLTKDPRLRPAAIEMLKHKF-I-E-K-C--NS--G-As------KM--LAKI------K---------------------------Va-K-Kir--ATL-----------------------------------------------AV----Q-Nelsdp--------------------------------------------------------------------------DNTTQDVPFR
'Zm00001d052051_T001-Z.mays'          M---AGpnekaaaggggger----------R-K-------------------------------YpihmedyELYEEIGQ-GVSAI-VYRALC-----KP------L--D------E-I-VAVKVVDF-E-RTN---SD-LNNI--VR-----------------------EAQTMILIDHPNVVKAHCSF-A----------------KDQTLW-VV-MPYMAGGSC--LH-IMK-------S---VhPtG--FE-EP-IIATILREVLKGLEYLHHHGSIHRDVKAGNILV--DS-RGGIKLGD--FGVSACLFD--S-Gdrq---------------------R-----------------A-RN--T-FV-GTPCW-------MAPE-VM--E--Ql----H-GYDFRA--D-IWSFGITALELAHG-HAPFS-KYP-----PMK--VLLMT------L--------QNAP-P--GL----Dyerd------------K--------------------------K-FTR-------NFKQMVAMCLVKDPSKRPSAKKLLKQPF-F-K-Q-A--RS--T-Dfiark--LLegLPGLgvry--Q---------------------------Al-K-Ekd--QHL-----------------------------------------------MA----Q-Kkmsdgkkeeisqdeykrgisswtfdmddlrsqaslgteced--------------------------------------STLCKDSDIS
'Zm00001d053735_T001-Z.mays'          -----R------------------------K-Re------------------------------FpiraadyELLEPIGD-GATAV-VRRARC-----LP------H--Gg-----E-I-VAVKVMNM-AhRTE---SD-VNNA--SE-----------------------EVKTMIMIDHPNLLSAYCSF-T----------------EGEALW-IV-MPYMAGGSC--YH-LMK-------S---SyPkG--FDdEN-FIAFVLRETLKGLEYLHENGHIHRDVKAGNILL--DQ-DKGVKLSD--FGVTASLYD--S-Iinrh--------------------G-----------------K-RK--T-LV-GTPCW-------MAPE-VM--E--Q-----K-DYDFKA--D-IWSFGITALELAIG-HAPFS-SQP-----PAK--VFLMT------L--------QHAP-P--SL----Hntke------------K--------------------------K-FSD-------SFKSMIATCLIKDPTKRPPAKKLLKHPF-F-R-R-A--RS--D-Hnavkc--MLnkLPSLaerm--Q---------------------------Fi-K-Ene--AKL-----------------------------------------------QA----D-Kkpldnckekasqeeyrrgvsewnfdiadlkaqaalypdene--------------------------------------AEDFLRFLFE
'UM010_0073.1-Ulva'                   M---KGeh----------------------R-KpsgllkgfsrlghsksrkqlapepskwddmdFpttpdeyEIQQECGR-GVSAT-VYQGIC-----KT------N--N------E-K-VAIKKLDL-D-EMGwg-AH-WEEV--VR-----------------------EAHTMAAHHHPNLLPLLCSF-T----------------DGNQLW-MV-EPYITHGSM--LN-IMK-------Y---AhPhG--LS-EE-LIAVIAHETLRGLDYLHHHGMIHRDVKCGNILV--DA-DGRVYLAD--FGVAAPLEV--R-Gawg---------------------E-----------------KpRN--T-FV-GTPCW-------MAPE-VM--Q--E-----S-QYDFSA--D-IWSLGITVLELAHG-HAPFA-KYP-----PFK--VVMMT------V--------QNPP-P--SL----Dsepnsq----------R--------------------------R-FSK-------ELHDLVASCLQKDPAKRPTARALLEHRF-F-K-H-Vp-KD--R-Dymrkh--LMagLPDVitrv--R---------------------------Hm-K-Dgv--KGLpfep-------------------------------------------AL----Q-Eesrsndqyvrglsawnfdvaelkrqaqlepmepl---------------------------------------------LEEEETGHAD
'UM105_0010.1-Ulva'                   M---RTrqssaqqhpk--------------K-R-------------------------------Y-------DLREQLGR-GSYGS-VYKAID-----TV------T--S------E-I-VAVKIIPL-S-VTEq--DG-FAEV--KK-----------------------EIEMLQMCNHPNIVNYISSI-Q----------------AEDALW-II-MEYCGGGSI--TD-VIA-------Sn--GlP----LE-ES-TIAYICSEALKGLSYLHSMNKVHRDIKCGNILL--TE-TGEVKLAD--FGVAAQLTN--T-L------------------------S-----------------K-RN--T-FI-GTPHW-------MAPE-VI--Q--E-----S-RYDGKV--D-IWALGISAIEMAET-IPPRW-TVH-----PMR--VIFLI------S--------REEP-P--RLsew-E-------------------------------------------K-WTL-------TFHDFVRLCLTKDTTARPTGAQLENHKF-V-T-Q-S--RA--A-P-------------RP------Nlqpaihrakl-----------------Fl-S-Aka--AAAseafg------------------------------------------LS----L-Ts------------------------------------------------------------------------------TVPEEGGRQS
'UM061_0059.1-Ulva'                   -----------------------------------------------------------------------------IGK-GSYGS-VYEGVD-----TK------N--G------N-K-IALKVIDL-D-ELE---DD-ISEV--MQ-----------------------EITALANCDCPQITKYYDSM-Llp--------------DSSKL--VIaMELM---SCsgAD-LLE-------L---A-P----WP-EA-GIAYAMKQVLQALDYLHSQRRMHRDIKAANVLL--SA-EGVVKVAD--FGVSGQLTA--T-L------------------------Gy----------------K-RR--T-FV-GTPYW-------MAPE-AI--E--Ss----EeGYTCSA--D-IWSLGITAIEMAQQ-RPPHS-ELH-----PMR--VLFVI------P--------KAEQ-P--VLaggqH----------------------------------------------SA-------HFKDFVALCTAKDPQQRPSASALLAHPF-L-KaQ-E--KP--P-Ae------LLglL----------------------------------------K-Qae--AKRaavaptrsaat------------------------------------LS----R-R-------------------------------------------------------------------------------TTAQRTESSG
MPK3_AT3G45640.1                      -----------------------------------------------------------------------------IGR-GAYGI-VCSVLD-----TE------T--N------E-L-VAMKKI------ANaf-DN-HMDA--KRtlr--------------------EIKLLRHLDHENIIAIRDVV-PpplrrqfsdvyistelMDTDL-----------------HqIIR-------S---NqS----LS-EE-HCQYFLYQLLRGLKYIHSANIIHRDLKPSNLLL--NA-NCDLKICD--FGLA----------------------------------RptsendfmteyvvtrwyR-----------------------APE-LL--L--Ns----S-DYT--AaiD-VWSVG-------------------------------------------------------------------------------------------------------------------------------------------------------------------C-------IF----------------------------------------------------Me----------------------------------------------LM----N-Rkplfpgkdh----------------------------------------------------------------------VHQMRLLTEL
;
end;
