# Supplementary material for: A Comprehensive Phylogenetic Analysis of the MAP4K Family in the Green Lineage
Source: Front Plant Sci. 2021 Aug 13;12:650171. doi: 10.3389/fpls.2021.650171 (PMC8415026; doi:10.3389/fpls.2021.650171)
Supplement: Supplementary file 4 [file Table_1.xlsx]

## Sheet: Table S1
	Table S1. List of species and database version used to search for putative MAP4K proteins.
Viridiplantae		Clade		Species name	Database used	Version	Source	The Number of putative MAP4Ks	References
	Chlorophyta	Chlorophyceae		Chlamydomonas reinhardtii	Primary protein	v5.5	Phytozome 12 a	4	Merchant et al., 2007
		Chlorophyceae		Volvox carteri	Primary protein	v2.1	JGI d	4	Prochnik et al., 2010
		Trebouxiophyceae		Chlorella variabilis	Primary protein		Uniprot g	3	Blanc et al., 2010
		Trebouxiophyceae		Ostreococcus tauri	Primary protein	RCC4221 v3.0	JGI d	2	Palenik et al., 2007 / Blanc-Mathieu et al., 2014
		Mamiellophyceae		Micromonas commoda	Primary protein	C3v2	PLAZAe	3	Worden et al., 2009
		Ulvophyceae		Ulva mutabilis	Primary protein		ORCAE h	3	De Clerck et al., 2018
	Streptophyta	Klebsormidiophyceae		Klebsormidium nitens	Primary protein	V 1.1	K. nites Genome Project c	3	Hori et al., 2014
		Chlorokybophyceae		Chlorokybus atmophyticus	Primary protein	CCAC 0220	JGI d	2	Wang et al., 2020
		Mesostigmatophyceae		Mesostigma viride	Primary protein	CCAC 1140	JGI d	3	Wang et al., 2020
		Zygnematophyceae		Mesotaenium endlicherianum	Primary protein	SAG 12.97	JGI d	3	Cheng et al., 2019
		Charophyceae		Chara braunii	Primary protein	S276	JGI d	5	Nishiyama et al., 2018
		Embryophyta (Land plants)	Bryophytes	Physcomitrella patens	Primary protein	v3.3	Phytozome 12 a	9	Lang et al., 2018
			Liverwort	Marchantia polymorpha	Primary protein	v3.1	Phytozome 12 a	3	Bowman et al., 2017
			Hornwort	Anthoceros angustus	Primary protein		DRYAD j	4	Zhang et al., 2020
			Lycophyte	Selaginella moellendorffii	Primary protein	v1.0	Phytozome 12 a	5	Banks et al., 2011
			Fern	Azolla filiculoides	Primary protein	v1.1	FernBase i	5	Li et al., 2018
				Salvinia cucullata	Primary protein	v1.2	FernBase i	5	Li et al., 2018
			Gymnosperm	Gnetum montanum	Primary protein		DRYAD j	8	Wan et al., 2018
				Picea abies	Primary protein	v1.0	PLAZAe	4	Nystedt et al., 2013
			Angiosperm	Amborella trichopoda	Primary protein	v1.0	Phytozome 12 a	6	Albert et al., 2013
				Arabidopsis thaliana	Primary protein	TAIR10	Phytozome 12 a	10	Lamesch et al., 2012
				Arabidopsis lyrata	Primary protein	v2.1	Phytozome 12 a	10	Hu et al., 2011
				Brassica oleracea	Primary protein	v1.0	Phytozome 12 a	14	Liu et al., 2014
				Glycine max	Primary protein	Wm82.a2.v1	Phytozome 12 a	15	Schmutz et al., 2010
				Hordeum vulgare	Primary protein	r1	Phytozome 12 a	8	Beier et al., 2017
				Medicago truncatula	Primary protein	Mt4.0v1	Phytozome 12 a	6	Young et al., 2011
				Oryza sativa	Primary protein	v7_JGI	Phytozome 12 a	7	Ouyang et al., 2007
				Solanum lycopersicum	Primary protein	iTAG2.4	Phytozome 12 a	8	Sato et al., 2012
				Solanum tuberosum	Primary protein	v4.03	Phytozome 12 a	5	Sharma et al., 2013
				Sorghum bicolor	Primary protein	v3.1.1	Phytozome 12 a	8	McCormick et al., 2018
				Theobroma cacao	Primary protein	v1.1	Phytozome 12 a	20	Motamayor et al., 2013
				Triticum aestivum	Primary protein	IWGSC	Emsembl Plants f	26	Appels et al., 2018
				Vitis vinifera	Primary protein	Genoscope.12X	Phytozome 12 a	7	Jaillon et al., 2007
				Zea mays	Primary protein	PH207 v1.1	Phytozome 13 a	10	Hirsch et al., 2016
				Populus trichocarpa	Primary protein	JGI v3.1	PLAZAe	11	Tuskan et al., 2006
	Notes: (a) https://phytozome.jgi.doe.gov/pz/portal.html / (b) https://academic.oup.com/gigascience/article/8/10/giz126/5602476 / (c) https://www.nature.com/articles/ncomms4978 / (d) Joint Genome Institute (JGI) - https://genome.jgi.doe.gov/ / (e) https://academic.oup.com/nar/article/46/D1/D1190/4561641/(f) https://plants.ensembl.org/index.html/ (g) https://www.uniprot.org/ (h) https://bioinformat…
