# Supplementary material for: A Comprehensive Phylogenetic Analysis of the MAP4K Family in the Green Lineage
Source: Front Plant Sci. 2021 Aug 13;12:650171. doi: 10.3389/fpls.2021.650171 (PMC8415026; doi:10.3389/fpls.2021.650171)
Supplement: Supplementary file 5 [file Table_2.xlsx]

## Sheet: Table S2
	Table S2. The effect of hormones, nutrients, and stress on MAP4K expression
	+,increased expression following stimulus; -, reduced expression; =, no significant effect on expression (defined as P≥0.05 and/or fold change<1.5 in expression levels compared with control).
	All data were taken from Genevestigator and were generated on the AffymetrixGeneChip ATH1 22K platform.
	Treatment details: hormones and nutrients were applied to whole seedlings. Abiotic stress (drought, heat, cold and hypoxia) was applied to whole seedlings, except for salt that was applied to green tissues. For biotic stress, the rossete leaves were treated with a pathogen.
	Hormone								Nutrient				Abiotic stress						Biotic stress
	ABA	Ethylene	BR	GA	Auxin	JA	SA	Cyto	N	P	K	Glucose	Drought	Heat	Cold	Hypoxia	Salt	Photoperiod	G. cichoracearum	P. syringae pv.maculicola	B. graminis	S. sclerotiorum	P. syringae pv.springae	M. incognita	P. syringae pv.tomato	X. Campestris pv. Casmpestris	A. brassicicola	G. orontii	H. arabidopsis	L. huidobrensis
MAP4K1	=	=	=	=	=	=	=	=	=	=	=	=	=	=	=	=	=	+	+	+	=	=	=	=	=	=	=	=	=	=
MAP4K2	=	=	=	=	=	=	-	=	=	=	=	-	=	=	=	=	=	=	+	=	-	-	=	=	+	+	+	=	+	=
MAP4K3	=	=	=	=	=	=	=	=	=	=	=	=	=	=	=	=	=	=	+	=	=	=	=	=	=	-	=	=	+	=
MAP4K4	=	=	=	=	=	=	=	=	=	=	=	-	-	-	=	-	=	+	=	=	=	-	=	=	=	=	=	=	=	=
MAP4K5	=	=	=	=	=	=	=	=	=	=	=	=	=	=	=	=	=	=	=	=	=	-	=	=	=	=	=	=	=	=
MAP4K6	=	=	=	=	=	=	+	=	=	=	=	=	=	=	=	=	=	=	=	=	=	=	+	+	+	=	-	=	=	=
MAP4K7	=	=	=	=	=	=	=	=	=	=	=	=	=	=	-	=	=	-	+	=	=	=	=	=	=	=	+	=	=	=
MAP4K8	=	=	=	=	=	=	=	=	=	=	=	=	=	+	=	=	=	=	=	=	=	=	=	+	+	-	=	=	=	=
MAP4K9	=	=	=	=	=	=	=	=	=	=	=	=	=	=	=	=	=	=	=	=	=	=	=	=	=	=	=	=	=	=
MAP4K10	=	=	=	=	=	=	=	=	=	=	=	-	-	-	=	-	=	=	=	-	=	-	=	=	+	=	+	-	+	-
