# Supplementary material for: A Comprehensive Phylogenetic Analysis of the MAP4K Family in the Green Lineage
Source: Front Plant Sci. 2021 Aug 13;12:650171. doi: 10.3389/fpls.2021.650171 (PMC8415026; doi:10.3389/fpls.2021.650171)
Supplement: Supplementary file 6 [file Table_3.xlsx]

## Sheet: MAP4Ks
Table S3A. Overview of (conserved) motifs, domains, and biologically relevant sites in all putative MAP4Ks
Putative MAP4Ks with indicated deviations from most of the clade indicated in orange. The identifier of MAP4Ks in red means (i) lack or (small) variations of featured consensus motifs (except S(G/A)WNF motif), (ii) unusual length of the C-terminal half and (iii) lack of start/stop codon.
Clade	Angiosperm Subclade	Sequance reference		GxGxx(G/A) motif	Invariant Lysine(K)	HRD motif	DFG motif		Signature MAP4K motif	Clade-specific extended signature MAP4K motif							SG/AWNF motif		Reblast in Arabidopsis thaliana (Top 3)		Seq Length	start codon	stop codon	Pkinase Domain 1		Pkinase Domain 2		length of the C-terminal half		length of the C-terminal half		New (conserved) motifs from MAST
									(GTPyWMAPEv ) (according to Dan, et al., 2001, Sells and Chernoff, 1997) - "Y" and "V" are less conserved	(RKTFVGTPFWMAPEVIQNSEGY)	(TMSKRNTFIGTPHWMAPEVIQESRYDGKV)	(RNTFVGTPCWMAPEV)	(RNTFVGTPCWMAPEVMEQ)	(RNTFVGTPCWMAPEVMQQ)	(AGTPYWMAPEV)		according to Takemiya, et al., 2013															15. LQQRMISLTEELQKEKLKNVQ	14. PPSDLTNSNVSASSJJPHLQNLLQQNSJQQDLI	13. PVVQQKGRFSVTSENVDLAKV
Clade I		MCO05G399.1-Micromonas		√	√	√	√		√	×							×		AtMAP4K4 (At5G14720)_AtMAP4K8 (At1G79640)_AtMAP4K7 (At1G70430)		321	√	×	9	269			270	321	51		×	×	×
		OT_ostta02g03420T0-Ostreoccoccus		√	√	√	√		√	×							×		AtMAP4K2 (At3G15220)_AtMAP4K1 (At1G53165)_AtMAP4K3 (At1G69220) /SIK1		547	√	√	12	289			290	547	257		×	×	×
		ME000247S04224-Mesotaenium		√	√	√	√		√								×		AtMAP4K1 (At1G53165)_AtMAP4K2 (At3G15220)_AtMAP4K3 (At1G69220) /SIK1		730	√	√	5	257			258	730	472		×	×	×
		Mesvi1691S09237-Mesostigma		√	√	√	√		√								×		AtMAP4K1 (At1G53165)_AtMAP4K2 (At3G15220)_AtMAP4K3 (At1G69220) /SIK1		825	√	√	22	208	212	288	289	825	536		×	×	×
		tr E1ZJW9-Chlorella		√	√	√	√		× (GSPLWMAPEV)								×		AtMAP4K1 (At1G53165)_AtMAP4K2 (At3G15220)_AtMAP4K4 (At5G14720)		591	√	×	16	289			290	591	301		×	×	×
		Chabra1|339814|rna-CBR g37697-Chara		√	√	√	√		√								×		AtMAP4K1 (At1G53165)_AtMAP4K2 (At3G15220)_AtMAP4K3 (At1G69220) /SIK1		794	√	√	56	307			308	794	486		×	×	×
		UM061 0059.1-Ulva		√	√	√	√		√								×		AtMAP4K2 (At3G15220)_AtMAP4K1 (At1G53165)_AtMAP4K3 (At1G69220) /SIK1		585	√	√	20	272			273	585	312		×	×	×
		Cre12.g544400.t1.2-Chlamydomonas		√	√	√	√		√	×							×		AtMAP4K2 (At3G15220)_AtMAP4K1 (At1G53165)_AtMAP4K3 (At1G69220) /SIK1		920	√	√	10	264			265	920	655		×	×	×
		Vocar.0007s0076.1-Volvox		√	√	√	√		√								×		AtMAP4K1 (At1G53165)_AtMAP4K2 (At3G15220)_AtMAP4K3 (At1G69220) /SIK1		1043	√	√	6	260			261	1043	782		×	×	×
		kfl00339_0070_v1.1-Klebisormidium		√	√	√	√		√	×							×		AtMAP4K1 (At1G53165)_AtMAP4K3 (At1G69220) /SIK1_AtMAP4K2 (At3G15220)		682	√	√	8	258			259	682	423		×	×	×
		AANG014577-Anthocerus		√	√	√	√		√								×		AtMAP4K1 (At1G53165)_AtMAP4K2 (At3G15220)_AtMAP4K3 (At1G69220) /SIK1		638	√	√	6	257			258	638	380		×	×	×
		Pp3c1_23810V3.1-Physcomitrella		√	√	√	√		√	×							×		AtMAP4K2 (At3G15220)_AtMAP4K1 (At1G53165)_AtMAP4K3 (At1G69220) /SIK1		705	√	√	23	276			277	705	428		×	×	×
		Pp3c17_14200V3.1-Physcomitrella		√	√	√	√		√								×		AtMAP4K1 (At1G53165)_AtMAP4K2 (At3G15220)_AtMAP4K3 (At1G69220) /SIK1		712	√	√	23	276			277	712	435		×	×	×
		SMO351G0517.1-Selaginella		√	√	√	√		√	×							×		AtMAP4K2 (At3G15220)_AtMAP4K1 (At1G53165)_AtMAP4K3 (At1G69220) /SIK1		699	√	√	40	291			292	699	407		×	×	×
		Mapoly0133s0001.1-Marchantia		√	√	√	√		√	×							×		AtMAP4K2 (At3G15220)_AtMAP4K1 (At1G53165)_AtMAP4K3 (At1G69220) /SIK1		745	√	√	19	269			270	745	475		×	×	×
		Az_x001F_fi s0158.g053902-Azolla		√	√	√	√		√								×		AtMAP4K2 (At3G15220)_AtMAP4K1 (At1G53165)_AtMAP4K3 (At1G69220) /SIK1		710	√	√	28	280			281	710	429		×	×	×
		TnS000076667t02-Gnetum		√	√	√	√		√								×		AtMAP4K2 (At3G15220)_AtMAP4K1 (At1G53165)_AtMAP4K3 (At1G69220) /SIK2		710	√	√	16	266			267	710	443		×	×	×
		ATR0150G013.1-A.trychopoda		√	√	√	√		√	×							×				707	√	√	14	265			266	707	441		×	×	×
		Zm00001d021584_T001-Z.mays		×	×	×	×		√	√							×		AtMAP4K2 (At3G15220)_AtMAP4K1 (At1G53165)_AtMAP4K6 (At4G10730)		525	√	√	4	103			104	525	421		×	×	×
		Sobic.002G313100.1-Sorghum		√	√	√	√		√	√							×				690	√	√	18	267			268	690	422		×	×	×
		HORVU2Hr1G047960.1-H.vulgarum		×	×	×	×		×	×							×		AtMAP4K2 (At3G15220)_AtMAP4K1 (At1G53165)_AtMAP4K3 (At1G69220) /SIK1		503	√	√	2	77			78	503	425		×	×	×
		TraesCS2B02G249900.1-T.aestivum		√	√	√	√		√	×							×				693	√	√	17	267			268	693	425		×	×	×
		TraesCS2D02G232200.1-T.aestivum		√	√	√	√		√	×							×				693	√	√	17	267			268	693	425		×	×	×
		TraesCS2A02G233400.1-T.aestivum		√	√	√	√		√	×							×				693	√	√	17	267			268	693	425		×	×	×
		Solyc07g062940.2.1-S.lycopersicum		√	√	√	√		√	×							×				717	√	√	16	267			268	717	449		×	×	×
		Bo6g029300.1-B.oleracea		√	√	√	√		√	√							×				685	√	√	16	267			268	685	417		×	×	×
		AT1G53165.1-A.thaliana		√	√	√	√		√	√							×				681	√	√	16	267			268	681	413		×	×	×
		AL1G61540.t1-A.lyrata		×	×	×	×		×	×							×		AtMAP4K2 (At3G15220)_AtMAP4K1 (At1G53165)_AtMAP4K6 (At4G10730)		504	√	√	1	90			91	504	413		×	×	×
		Bo5g127370.1-B.oleracea		√	√	√	√		√	×							×				683	√	√	16	267			268	683	415		×	×	×
		AT3G15220.1-A.thaliana		√	√	√	√		√	√							×				691	√	√	16	267			268	691	423		×	×	×
		AL3G27620.t1-A.lyrata		√	√	√	√		√	√							×				691	√	√	16	267			268	691	423		×	×	×
		Potri.011G116300.2-Populus		√	√	√	√		√	√							×				666	√	√	16	267			268	666	398		×	×	×
		Potri.001G397600.2-Populus		√	√	√	√		√	√							×				657	√	√	16	267			268	657	389		×	×	×
		TCA.XM_007021491.1-T.cacao		√	√	√	√		√	√							×				698	√	√	16	267			268	698	430		×	×	×
		TCA.XM_007021490.1-T.cacao		√	√	√	√		√	√							×				698	√	√	16	267			268	698	430		×	×	×
		GSVIVT01014297001-V.vinifera		√	√	√	√		√	√							×				707	√	√	16	267			268	707	439		×	×	×
		Glyma.U025600.1-G.max		√	√	√	√		√	√							× (SGWDF)				706	√	√	16	267			268	706	438		×	×	×
		Glyma.06G238000.1-G.max		√	√	√	√		√	√							× (SGWDF)				702	√	√	16	267			268	702	434		×	×	×
		Medtr2g078740.1-Medicago		√	√	√	√		√	√							×				729	√	√	16	267			268	729	461		×	×	×
		Glyma.13G274500.1-G.max		√	√	√	√		√	×							×				696	√	√	16	267			268	696	428		×	×	×
		Glyma.12G226300.1-G.max		×	√	√	√		√	×							×		AtMAP4K2 (At3G15220)_AtMAP4K1 (At1G53165)_AtMAP4K3 (At1G69220) /SIK1		680	√	√	18	251			252	680	428		×	×	×
Clade II		trE1ZPY0-Chlorella		√	√	√	√		√		TMSKRNTFIGTPHWMAPEVIQVSQYDGKV						×		AtMAP4K3 (At1G69220) /SIK1_AtMAP4K1 (At1G53165)_AtMAP4K2 (At3G15220)		330	√	×	32	283			284	330	46		×	×	×
		Chrsp6S00594-Chlorokybus		√	√	√	√		√								×		AtMAP4K3 (At1G69220) /SIK1_AtMAP4K2 (At3G15220)_AtMAP4K1 (At1G53165)		635	√	√	30	283			284	635	351		×	×	×
		MCO12G367.1-Micromonas		√	√	√	√		√		√						×		AtMAP4K3 (At1G69220) /SIK1_AtMAP4K2 (At3G15220)_AtMAP4K1 (At1G53165)		1033	√	√	11	275			276	1033	757		×	×	×
		UM105 0010.1-Ulva		√	√	√	√		√								×		AtMAP4K3 (At1G69220) /SIK1_AtMAP4K2 (At3G15220)_AtMAP4K1 (At1G53165)		663	√	√	16	271			272	663	391		×	×	×
		Cre07.g317300.t1.1-Chlamydomonas		√	√	√	√		√		TMSKRQTFIGTPHWMAPEVIQESRYDGKV						×		AtMAP4K3 (At1G69220) /SIK1_AtMAP4K1 (At1G53165)_AtMAP4K2 (At3G15220)		771	√	×	11	264			265	771	506		×	×	×
		Vocar.0003s0077.1-Volvox		√	√	√	√		√								×		AtMAP4K3 (At1G69220) /SIK1_AtMAP4K2 (At3G15220)_AtMAP4K1 (At1G53165)		875	√	√	35	270			271	875	604		×	×	×
		Chabra1|356485|rna-CBR g2836-Chara		√	√	√	√		√								×		AtMAP4K3 (At1G69220) /SIK1_AtMAP4K1 (At1G53165)_AtMAP4K2 (At3G15220)		460	√	√	20	274			275	460	185		×	×	×
		kfl00266_0050_v1.1-Klebisormidium		√	√	√	√		√		√						×		AtMAP4K3 (At1G69220) /SIK1_AtMAP4K2 (At3G15220)_AtMAP4K1 (At1G53165)		618	√	√	36	290			291	618	327		×	×	×
		SMO134G0223.1-Selaginella		√	√	√	√		√		√						×		AtMAP4K3 (At1G69220) /SIK1_AtMAP4K2 (At3G15220)_AtMAP4K1 (At1G53165)		596	×	×	23	277			278	596	318		×	×	×
		Mapoly0102s0039.1-Marchantia		√	√	√	√		√		√						×		AtMAP4K3 (At1G69220) /SIK1_AtMAP4K2 (At3G15220)_AtMAP4K1 (At1G53165)		710	√	√	112	366			367	710	343		×	×	×
		Pp3c11_21850V3.1-Physcomitrella		√	√	√	√		√		TMSKRNTFIGTPHWMAPEVIQENRYDGKV						×		AtMAP4K3 (At1G69220) /SIK1_AtMAP4K2 (At3G15220)_AtMAP4K1 (At1G53165)		732	√	√	139	393			394	732	338		×	×	×
		ME000293S04947-Mesotaenium		×	×	√	√		√								×		AtMAP4K3 (At1G69220) /SIK1_AtMAP4K2 (At3G15220)_AtMAP4K1 (At1G53165)		614	√	√	10	223			224	614	390		×	×	×
		AANG006772-Anthocerus		√	√	√	√		√								×		AtMAP4K3 (At1G69220) /SIK1_AtMAP4K2 (At3G15220)_AtMAP4K1 (At1G53165)		494	√	√	41	295			296	494	198		×	×	×
		TnS000331967t03-Gnetum		√	√	√	√		√								×				876	√	√	299	553			554	876	322		×	×	×
		Sacu v1.1 s0146.g023088-Salvinia		√	√	√	√		√								×				958	√	√	280	534			535	958	423		×	×	×
		Az_x001F_fi s0117.g046584-Azolla		√	√	√	√		√								×				847	√	√	243	497			498	847	349		×	×	×
		ATR0712G038.1-A.trychopoda		√	√	√	√		√		√						×				806	√	√	215	469			470	806	336		×	×	×
		TCA.XM_007045768.1-T.cacao		√	√	√	√		√		√						×				814	√	√	229	483			484	814	330		×	×	×
		TCA.XM_007045769.1-T.cacao		√	√	√	√		√		√						×				819	√	√	229	483			484	819	335		×	×	×
		GSVIVT01012233001-V.vinifera		√	√	√	√		√		√						×				810	√	√	213	467			468	810	342		×	×	×
		Medtr5g045190.1-Medicago		√	√	√	√		√		√						×				826	√	√	239	493			494	826	332		×	×	×
		Glyma.02G119700.1-G.max		√	√	√	√		√		√						×				836	√	√	251	505			506	836	330		×	×	×
		Glyma.01G061500.1-G.max		√	√	√	√		√		√						×				796	√	√	211	465			466	796	330		×	×	×
		Potri.010G157400.1-Populus		√	√	√	√		√		√						×				823	√	√	238	492			493	823	330		×	×	×
		AT1G69220.1-A.thaliana		√	√	√	√		√		TMSKRNTFIGTPHWMAPEVIQENRYDGKV						×				837	√	√	249	503			504	837	333		×	×	×
		AL2G28310.t1-A.lyrata		√	√	√	√		√		TMSKRNTFIGTPHWMAPEVIQENRYDGKV						×				836	√	√	248	502			503	836	333		×	×	×
		Bo6g108650.1-B.oleracea		√	√	√	√		√		TMSKRNTFIGTPHWMAPEVIQENRYDGKV						×				781	√	√	199	453			454	781	327		×	×	×
		Bo2g062870.1-B.oleracea		√	√	√	√		√		TMSKRNTFIGTPHWMAPEVIQENRYDGKV						×				796	√	√	223	477			478	796	318		×	×	×
		Solyc05g012130.2.1-S.lycopersicum		√	√	√	√		√		√						×				818	√	√	247	501			502	818	316		×	×	×
		LOC_Os03g54780.1-O.sativa		√	√	√	√		√		√						×				840	√	√	261	515			516	840	324		×	×	×
		Zm00001d034055_T001-Z.mays		√	√	√	√		√		√						×				854	√	√	272	526			527	854	327		×	×	×
		Sobic.001G085700.1-Sorghum		√	√	√	√		√		√						×				856	√	√	275	529			530	856	326		×	×	×
		HORVU5Hr1G095970.1-H.vulgarum		√	√	√	√		√		√						×				835	×	√	263	517			518	835	317		×	×	×
		TraesCS5A02G392500.1-T.aestivum		√	√	√	√		√		√						×				826	√	√	250	504			505	826	321		×	×	×
		TraesCS5D02G402300.1-T.aestivum		√	√	√	√		√		√						×				823	√	√	247	501			502	823	321		×	×	×
		TraesCS5B02G397300.1-T.aestivum		√	√	√	√		√		√						×				859	√	√	283	537			538	859	321		×	×	×
		Mesvi1549S03163-Mesostigma		√	√	√	√		√								×		AtMAP4K3 (At1G69220) /SIK1_AtMAP4K2 (At3G15220)_AtMAP4K1 (At1G53165)		805	√	√	89	343			344	805	461		×	×	×
		PAB00026846.1-Picea		√	√	× (HWD)	× (EYG)		× (GSLLWMAPEV)						AGSLLWMAPEV		×		AtMAP4K4 (At5G14720)_AtMAP4K8 (At1G79640)_AtMAP4K5 (At4G24100)		375	√	√	54	315			316	375	59		×	×	×
	Subclade IIID	TnS000821935t04-Gnetum		√	√	√	√		√								√				394	√	√	20	286			287	394	107		×	×	×
		ATR0686G134.1-A.trychopoda		×	√	√	√		√						√		√		AtMAP4K10 (At4G14480) /BLUS1_AtMAP4K4 (At5G14720)_AtMAP4K6 (At4G10730)		555	√	√	18	280			281	555	274		√	×	×
		Zm00001d023240_T001-Z.mays		√	√	√	√		√						√		√				579	√	√	25	312			313	579	266		√	×	×
		Sobic.008G011200.1-Sorghum		√	√	√	√		√						√		√				585	√	√	44	333			334	585	251		√	×	×
		LOC_Os03g47470.1-O.sativa		√	√	√	√		√						√		√				535	√	√	29	324			325	535	210		√	×	×
		HORVU5Hr1G059030.1-H.vulgarum		√	√	√	√		√						√		√				583	√	√	94	375			376	583	207		√	×	×
		TraesCS5B02G196400.1-T.aestivum		√	√	√	√		√						√		√		AtMAP4K10 (At4G14480) /BLUS1_AtMAP4K4 (At5G14720)_AtMAP4K8 (At1G79640)		519	√	√	21	302			303	519	216		√	×	×
		TraesCS5D02G203600.1-T.aestivum		√	√	√	√		√						√		√		AtMAP4K10 (At4G14480) /BLUS1_AtMAP4K4 (At5G14720)_AtMAP4K8 (At1G79640)		519	√	√	21	302			303	519	216		√	×	×
		TraesCS5A02G187400.1-T.aestivum		√	√	√	√		√						√		√		AtMAP4K10 (At4G14480) /BLUS1_AtMAP4K4 (At5G14720)_AtMAP4K8 (At1G79640)		519	√	√	21	302			303	519	216		√	×	×
		Medtr2g100030.1-Medicago		√	√	√	√		√						√		√				519	√	√	18	304			305	519	214		√	×	×
		Glyma.13G349800.1-G.max		√	√	√	√		√						√		√				477	√	√	25	299			300	477	177		√	×	×
		Glyma.12G132600.1-G.max		×	√	√	√		√								×		AtMAP4K10 (At4G14480) /BLUS1_AtMAP4K4 (At5G14720)_AtMAP4K6 (At4G10730)		228	√	√	4	201			202	228	26		×	×	×
		GSVIVT01027718001-V.vinifera		√	√	√	√		√						TGTPYWMAPEV		√		AtMAP4K10 (At4G14480) /BLUS1_AtMAP4K4 (At5G14720)_AtMAP4K6 (At4G10730)		454	√	√	21	281			282	454	172		√	×	×
		TCA.XM_007034971.1-T.cacao		√	√	√	√		√						TGTPYWMAPEV		√				543	√	√	20	297			298	543	245		√	×	×
		Potri.008G163800.1-Populus		√	√	√	√		√						√		√				543	√	√	23	303			304	543	239		√	×	×
		Potri.016G049500.1-Populus		×	× (R )	× (HTD)	× (DSG)		√						√		× (SGWKL)		AtMAP4K10 (At4G14480) /BLUS1_AtMAP4K4 (At5G14720)_AtMAP4K8 (At1G79640)		542	√	√	30	307			308	542	234		√	×	×
		Potri.004G194700.1-Populus		×	√	× (HTD)	× (DRG)		√						√		× (SGWKF)		AtMAP4K10 (At4G14480) /BLUS1_AtMAP4K4 (At5G14720)_ AtMAP4K8(At1G79640)		467	√	√	25	313			314	467	153		×	×	×
		PGSC0003DMT400042095-S.tuberosum		√	√	√	√		√						√		√		AtMAP4K10 (At4G14480) /BLUS1_AtMAP4K4 (At5G14720)_AtMAP4K6 (At4G10730)		524	√	√	25	303			304	524	220		√	×	×
		Solyc06g053730.1.1-S.lycopersicum		√	√	√	√		√						√		√		AtMAP4K10 (At4G14480) /BLUS1_AtMAP4K4 (At5G14720)_AtMAP4K8 (At1G79640)		522	√	√	25	300			301	522	221		√	×	×
		AT4G14480.1-A.thaliana		√	√	√	√		√						√		√				488	√	√	15	293			294	488	194		√	×	√
		Bo8g038040.1-B.oleracea		√	√	√	√		√						√		√				483	√	√	15	290			291	483	192		√	×	×
		AL7G41660.t1-A.lyrata		√	√	√	√		√						√		√				477	√	√	15	293			294	477	183		×	×	√
		PAB00040610.1-Picea		√	√	√	√		√								×		AtMAP4K5 (At4G24100)_AtMAP4K4 (At5G14720)_AtMAP4K6 (At4G10730)		226	√	√	6	175			176	226	50		×	×	×
		SMO169G0133.1-Selaginella		√	√	√	√		√						AGTPCWMAPEV		×		AtMAP4K4 (At5G14720)_AtMAP4K6 (At4G10730)_AtMAP4K5 (At4G24100)		305	×	×	12	274			275	305	30		×	×	×
		AANG002657-Anthocerus		√	√	√	√		√								× (SSWNF)		AtMAP4K4 (At5G14720)_AtMAP4K8 (At1G79640)_AtMAP4K5 (At4G24100)		847	√	√	14	275			276	847	571		√	√	√
		Chabra1|337629|rna-CBR g30118-Chara		√	√	√	√		√								√				1030	√	√	14	275			276	1030	754		√	√	×
		Chabra1|355109|rna-CBR g3422-Chara		√	√	√	√		√								× (SSWNF)		AtMAP4K4 (At5G14720)_AtMAP4K8 (At1G79640)_AtMAP4K6 (At4G10730)		923	√	√	17	278			279	923	644		√	√	√
		Chabra1|335919|rna-CBR g32298-Chara		√	√	√	√		√								× (KNWNF)		AtMAP4K4 (At5G14720)_AtMAP4K8 (At1G79640)_AtMAP4K6 (At4G10731)		602	√	√	18	279			280	602	322		×	×	×
		Chrsp31S04792-Chlorokybus		× (GTGVSS)	√	√	√		√								√		AtMAP4K4 (At5G14720)_AtMAP4K8 (At1G79640)_AtMAP4K7 (At1G70430)		687	√	√	32	299			300	687	387		√	√	√
		Sacu v1.1 s0098.g019462-Salvinia		√	√	√	√		√								× (SCWNF)		AtMAP4K4 (At5G14720)_AtMAP4K8 (At1G79640)_AtMAP4K6 (At4G10730)		647	√	√	13	274			275	647	372		√	√	×
		Mesvi213S04226-Mesostigma		√	√	√	√		√								√				447	√	√	26	152			153	447	294		×	×	×
		MCO16G480.1-Micromonas		√	√	√	√		√			HATFVGTPCWMAPEV					× (SRWDF)		AtMAP4K4 (At5G14720)_AtMAP4K8 (At1G79640)_AtMAP4K7 (At1G70430)		386	√	×	31	295			296	386	90		×	×	×
		OT_ostta13g01940T0-Ostreoccoccus		√	√	√	√		√			HQTFVGTPCWMAPEV					× (SNWNF)		AtMAP4K4 (At5G14720)_AtMAP4K8 (At1G79640)_AtMAP4K5 (At4G24100)		530	√	√	32	296			297	530	233		√	×	√
		UM010 0073.1-Ulva		√	√	√	√		√								√				1337	√	√	46	311			312	1337	1025		×	×	×
		tr E1ZTI4-Chlorella		√	√	√	√		√			√					× (SSWNF)		AtMAP4K4 (At5G14720)_AtMAP4K8 (At1G79640)_AtMAP4K6 (At4G10730)		378	×	×	2	267			268	378	110		×	×	×
		Cre12.g550300.t1.1-Chlamydomonas		× (GAGVTS)	√	√	× (DLG)		√								× (LGWDF)		AtMAP4K4 (At5G14720)_AtMAP4K8 (At1G79640)_AtMAP4K6 (At4G10730)		2251	√	√	29	296			297	2251	1954		×	×	√
		Cre03.g164900.t1.1-Chlamydomonas		√	√	√	√		√			RMTFVGTPCWMAPEV					× (SSWNF)		AtMAP4K4 (At5G14720)_AtMAP4K8 (At1G79640)_AtMAP4K6 (At4G10730)		946	√	√	37	301			302	946	644		√	√	√
		Vocar.0005s0155.1-Volvox		√	√	√	√		√								× (SSWNF)		AtMAP4K4 (At5G14720)_AtMAP4K8 (At1G79640)_AtMAP4K6 (At4G10730)		844	√	√	39	301			302	844	542		√	√	√
	Subclade IIIC	SMO116G0224.1-Selaginella		√	√	√	√		√			RKTFVGTPCWMAPEV					√		AtMAP4K4 (At5G14720)_AtMAP4K8 (At1G79640)_AtMAP4K6 (At4G10730)		355	√	√	17	278			279	355	76		×	×	×
		ME000110S 11048-Mesotaenium		√	√	√	√		√								× (SSWNF)		AtMAP4K4 (At5G14720)_AtMAP4K8 (At1G79640)_AtMAP4K6 (At4G10730)		800	√	√	148	270			271	800	529		×	×	√
		kfl01173_0020_v1.1-Klebisormidium		√	√	√	× (DYG)		√			RQTFVGTPCWMAPEV					√		AtMAP4K4 (At5G14720)_AtMAP4K8 (At1G79640)_AtMAP4K5 (At4G24100)		747	√	√	15	276			277	747	470		√	√	√
		Pp3c4_15760V3.1-Physcomitrella		√	√	√	√		√				RKTFVGTPCWMAPEVMEQ				√		AtMAP4K4 (At5G14720)_AtMAP4K8 (At1G79640)_AtMAP4K6 (At4G10730)		745	√	√	18	279			280	745	465		√	√	√
		Pp3c4_10780V3.1-Physcomitrella		√	√	√	√		√				RITVKGTPCWMAPEVMEQ				× (SNWNF)		AtMAP4K 4(At5G14720)_AtMAP4K8 (At1G79640)_AtMAP4K6 (At4G10730)		629	√	√	18	279			280	629	349		√	√	√
		Pp3c12_5150V3.1-Physcomitrella		× (GRGASC)	√	× (HQD)	√		× (RSCYWMAPEM)				×(RSCYWMAPEM)				× (SASSI)		AtMAP4K4 (At5G14720)_AtMAP4K8 (At1G79640)_AtMAP4K5 (At4G24100)		705	√	√	32	290			291	705	414		×	×	×
		AANG007497-Anthocerus		√	√	√	√		×								×		AtMAP4K4 (At5G14720)_AtMAP4K8 (At1G79640)_AtMAP4K5 (At4G24100)		356	√	√	46	306			307	356	49		×	×	×
		Sacu v1.1 s0149.g023298-Salvinia		√	√	√	√		√								× (SSWNF)		AtMAP4K8 (At1G79640)_AtMAP4K4 (At5G14720)_AtMAP4K6 (At4G10730)		768	√	√	70	266			267	768	501		√	√	√
		Az_x001F_fi s0139.g051166-Azolla		√	√	√	√		√								× (SSWNF)		AtMAP4K4 (At5G14720)_AtMAP4K8 (At1G79640)_AtMAP4K6 (At4G10730)		795	√	√	25	286			287	795	508		√	√	×
		TnS000022753t07-Gnetum		√	√	√	√		√								×		AtMAP4K6 (At4G10730)_AtMAP4K5 (At4G24100)_AtMAP4K4 (At5G14720)		305	√	√	14	252			253	305	52		×	×	×
		PAB00040641.1-Picea		×	×	√	√		√			√					×		AtMAP4K6 (At4G10730)_AtMAP4K5 (At4G24100)_AtMAP4K4 (At5G14720)		226	√	√	6	175			176	226	50		×	×	×
		TnS000010783t01-Gnetum		×	×	×	×		×								√		AtMAP4K5 (At4G24100)_AtMAP4K6 (At4G10730)_AtMAP4K4 (At5G14720)		562	√	√	2	95			96	562	466		√	√	√
		GSVIVT01019643001-V.vinifera		√	√	√	√		√			√					√				730	√	√	18	279			280	730	450		√	√	√
		Solyc08g008550.2.1-S.lycopersicum		√	√	√	√		√			RNTFTGTPCWMAPEV					√				713	√	√	15	276			277	713	436		√	√	√
		Glyma.20G217200.1-G.max		√	√	√	√		× (GTPCWIAPEV)			RNTFVGTPCWIAPEV					√				721	√	√	15	276			277	721	444		√	√	√
		Glyma.10G173000.1-G.max		√	√	√	√		√			√					√				672	√	√	16	277			278	672	394		√	√	√
		Glyma.20G067600.1-G.max		√	√	√	√		√			√					√				715	√	√	11	272			273	715	442		√	√	√
		Glyma.13G001900.1-G.max		√	√	× (HGD)	√		√			RNTFVGTPCWMAPEM					√		AtMAP4K6 (At4G10730)_AtMAP4K5 (At4G24100)_AtMAP4K4 (At5G14720)		728	√	√	11	273			274	728	454		√	√	√
		TCA.XM_007039346.1-T.cacao		√	√	√	√		√			√					√				731	√	√	18	279			280	731	451		√	√	√
		TCA.XM_007039348.1-T.cacao		√	√	√	√		√			√					√		AtMAP4K6 (At4G10730)_AtMAP4K5 (At4G24100)_AtMAP4K4 (At5G14720)		486	√	√	18	279			280	486	206		×	×	×
		TCA.XM_007039347.1-T.cacao		√	√	√	√		√			√					√				732	√	√	18	279			280	732	452		√	√	√
		TCA.XM_007021777.1-T.cacao		√	√	√	√		√			√					√		AtMAP4K6 (At4G10730)_AtMAP4K5 (At4G24100)_AtMAP4K4 (At5G14720)		510	√	√	124	386			387	510	123		×	×	×
		TCA.XM_007021774.1-T.cacao		√	√	√	√		√			√					√		AtMAP4K6 (At4G10730)_AtMAP4K5 (At4G24100)_AtMAP4K4 (At5G14720)		405	√	√	17	279			280	405	125		×	×	×
		TCA.XM_007021791.1-T.cacao		√	√	√	√		√			√					√		AtMAP4K5 (At4G24100)_AtMAP4K6 (At4G10730)_AtMAP4K4 (At5G14720)		397	√	√	14	276			277	397	120		×	×	×
		TCA.XM_007021757.1-T.cacao		√	√	√	√		√			√					√		AtMAP4K5 (At4G24100)_AtMAP4K6 (At4G10730)_AtMAP4K4 (At5G14720)		448	√	√	17	279			280	448	168		×	×	×
		TCA.XM_007021794.1-T.cacao		√	√	√	√		√			√					√		AtMAP4K5 (At4G24100)_AtMAP4K6 (At4G10730)_AtMAP4K4 (At5G14720)		355	√	√	17	279			280	355	75		×	×	×
		TCA.XM_007021772.1-T.cacao		√	√	√	√		√			√					√		AtMAP4K5 (At4G24100)_AtMAP4K6 (At4G10730)_AtMAP4K4 (At5G14720)		380	√	√	17	279			280	380	100		×	×	×
		Potri.003G146000.1-Populus		√	√	√	√		√			√					√				729	√	√	15	276			277	729	452		√	√	√
		Potri.001G084700.1-Populus		√	√	√	√		√			√					√				695	√	√	15	276			277	695	418		√	√	√
		ATR0620G134.1-A.trychopoda		√	√	√	√		√			√					√				740	×	√	31	292			293	740	447		√	√	√
		LOC_Os10g37480.1-O.sativa		√	√	√	√		√	√	√	√	√	√	√		√				742	√	√	26	287			288	742	454		√	√	√
		Zm00001d013836_T001-Z.mays		√	√	√	√		√			√					√				736	√	√	32	293			294	736	442		√	√	√
		Zm00001d032440_T002-Z.mays		√	√	√	√		√			√					√				610	√	√	32	293			294	610	316		×	×	√
		Sobic.001G193000.1-Sorghum		√	√	√	√		√			√					√				738	√	√	29	290			291	738	447		√	√	√
		HORVU1Hr1G048230.1-H.vulgarum		√	√	√	√		√			√					× (SAWHF)				735	√	×	26	287			288	735	447		√	√	√
		TraesCS1B02G199100.1-T.aestivum		√	√	√	√		√			√					× (SAWHF)				715	√	√	26	287			288	715	427		√	√	√
		TraesCS1D02G185000.1-T.aestivum		√	√	√	√		√			√					× (SAWHF)				624	√	√	26	287			288	624	336		×	√	√
		TraesCS1A02G181900.1-T.aestivum		√	√	√	√		√			√					× (SAWHF)				715	√	√	26	287			288	715	427		√	√	√
		LOC_Os03g02320.1-O.sativa		√	√	√	√		√			√					√				742	√	√	32	293			294	742	448		√	√	√
		HORVU4Hr1G088910.1-H.vulgarum		√	√	√	√		√			√					× (SAWHF)				741	√	√	30	291			292	741	449		√	√	√
		TraesCSU02G115300.1-T.aestivum		√	√	√	√		√			√					× (SAWHF)				742	√	√	32	293			294	742	448		√	√	√
		TraesCS4B02G395600.1-T.aestivum		√	√	√	√		√			√					×				630	√	√	23	198			199	630	431		×	√	√
		TraesCS5A02G556400.1-T.aestivum		√	√	√	√		√			√					× (SAWHF)				730	√	√	25	286			287	730	443		√	√	√
		TraesCS4B02G398400.1-T.aestivum		√	√	√	√		√			√					× (SAWHF)				706	√	√	34	295			296	706	410		√	√	√
		Zm00001d027340_T001-Z.mays		√	√	√	√		√			√					√				788	√	√	28	289			290	788	498		√	√	√
		Sobic.001G533700.1-Sorghum		√	√	√	√		√			√					√				764	√	√	30	291			292	764	472		√	√	√
		Solyc08g083040.2.1-S.lycopersicum		√	√	√	√		√								√				728	√	√	16	277			278	728	450		√	√	√
		Medtr1g077800.1-Medicago		√	√	√	√		√			√					√				718	√	√	15	276			277	718	441		√	√	√
		Bo1g037530.1-B.oleracea		√	√	√	√		√			√					√				1040	√	√	356	624			625	1040	415		×	√	√
		AT4G24100.1-A.thaliana		√	√	√	√		√			√					√				710	√	√	33	294			295	710	415		√	√	√
		AL7G29190.t1-A.lyrata		√	√	√	√		√			√					√				713	√	√	33	294			295	713	418		√	√	√
		AT4G10730.1-A.thaliana		√	√	√	√		√								√				712	√	√	47	308			309	712	403		√	√	√
		AL6G44780.t1-A.lyrata		√	√	√	√		√			√					√				712	√	√	44	305			306	712	406		√	√	√
		Bo9g089620.1-B.oleracea		√	√	√	√		√			RNTFVGTPCWMAPEI					×		AtMAP4K6 (At4G10730)_AtMAP4K5 (At4G24100)_AtMAP4K4 (At5G14720)		225	√	√	42	221			222	225	3		×	×	×
		Bo2g109270.1-B.oleracea		√	√	√	√		√			√					√				658	√	√	17	278			279	658	379		√	√	√
		SMO356G0010.1-Selaginella		√	√	√	√		× (GTPCWCLPCECRMAPEV)			RNTFVGTPCWCLPCECRMAPEV					× (SSWNF)		AtMAP4K4 (At5G14720)_AtMAP4K8 (At1G79640)_AtMAP4K6 (At4G10730)		378	×	×	19	287			288	378	90		×	×	×
		Mapoly0008s0135.1-Marchantia		√	√	√	√		√				√				× (SSWNF)		AtMAP4K4 (At5G14720)_AtMAP4K8 (At1G79640)_AtMAP4K5 (At4G24100)		714	√	√	25	286			287	714	427		√	√	×
		Pp3c21_3370V3.1-Physcomitrella		√	√	√	√		√				√				√		AtMAP4K8 (At1G79640)_AtMAP4K4 (At5G14720)_AtMAP4K6 (At4G10730)		808	√	√	23	284			285	808	523		√	√	√
		Pp3c7_24190V3.1-Physcomitrella		√	√	√	√		√				√				√		AtMAP4K4 (At5G14720)_AtMAP4K8 (At1G79640)_AtMAP4K6 (At4G10730)		843	√	√	23	284			285	843	558		√	√	√
		Pp3c11_1950V3.1-Physcomitrella		√	√	√	√		√				RNTFAGTPCWMAPEVMEQ				× (SNWNF)		AtMAP4K4 (At5G14720)_AtMAP4K8 (At1G79640)_AtMAP4K6 (At4G10730)		823	√	√	23	284			285	823	538		×	√	√
		Sacu v1.1 s0028.g009859-Salvinia		√	√	√	√		√								× (SSWNF)		AtMAP4K4 (At5G14720)_AtMAP4K8 (At1G79640)_AtMAP4K6 (At4G10730)		797	√	√	24	285			286	797	511		√	√	√
		TnS000113885t01-Gnetum		×	√	× (HRN)	×		×								√		AtMAP4K8 (At1G79640)_AtMAP4K4 (At5G14720)_AtMAP4K6 (At4G10730)		824	√	√	55	298			299	824	525		√	√	√
		Sacu v1.1 s0212.g025959-Salvinia		√	√	√	√		√								√				774	√	√	13	274			275	774	499		√	√	√
		Azfi_x001F_s2076.g108990-Azolla		√	√	√	√		√								× (SSWNF)		AtMAP4K4 (At5G14720)_AtMAP4K6 (At4G10730)_AtMAP4K8 (At1G79640)		756	√	√	17	278			279	756	477		√	√	√
		Azfi s1840.g107359-Azolla		√	√	√	√		√								× (SSWNF)		AtMAP4K4 (At5G14720)_AtMAP4K8 (At1G79640)_AtMAP4K5 (At4G24100)		773	√	√	17	278			279	773	494		√	√	√
		TnS000947333t01-Gnetum		√	√	√	√		√								√				666	√	√	12	273			274	666	392		√	√	√
	Subclade IIIB	PAB00014937.1-Picea		×	×	√	√		√					RNTFVGTPCWMAPEVMEQ			√		AtMAP4K4 (At5G14720)_AtMAP4K8 (At1G79640)_AtMAP4K5 (At4G24100)		545	√	√	6	226			227	545	318		×	×	√
		TnS000060165t02-Gnetum		√	√	√	√		√								√		AtMAP4K4 (At5G14720)_AtMAP4K8 (At1G79640)_AtMAP4K6 (At4G10730)		704	√	√	16	277			278	704	426		×	√	√
		ATR0730G015.1-A.trychopoda		√	√	√	√		√					√			√				503	√	√	16	277			278	503	225		×	×	√
		GSVIVT01032461001-V.vinifera		√	√	√	√		√					√			√				601	√	√	14	275			276	601	325		×	√	√
		Potri.001G349300.1-Populus		√	√	√	√		√					√			√				667	√	√	16	277			278	667	389		√	√	√
		TCA.XM_007031421.1-T.cacao		√	√	√	√		√					√			√				688	√	√	16	277			278	688	410		√	√	√
		TCA.XM_007031422.1-T.cacao		√	√	√	√		√					√			√				688	√	√	16	277			278	688	410		√	√	√
		GSVIVT01013739001-V.vinifera		√	√	√	√		√					√			×		AtMAP4K4 (At5G14720)_AtMAP4K7 (At1G70430)_AtMAP4K8 (At1G79640)		369	√	×	16	277			278	369	91		×	×	×
		Solyc02g086790.2.1-S.lycopersicum		√	√	√	√		√					√			√				656	√	√	16	277			278	656	378		√	√	√
		Zm00001d045967_T001-Z.mays		√	√	√	√		×					×			√		AtMAP4K4 (At5G14720)_AtMAP4K8 (At1G79640)_AtMAP4K7 (At1G70430)		600	√	√	17	163	166	244	245	600	355		×	√	√
		Sobic.010G139600.1-Sorghum		√	√	√	√		√					√			√				698	√	√	17	278			279	698	419		√	√	√
		LOC_Os06g29120.1-O.sativa		√	√	√	√		√					√			√				694	√	√	14	275			276	694	418		√	√	√
		HORVU7Hr1G047720.1-H.vulgarum		√	√	√	√		√					√			×		AtMAP4K4 (At5G14720)_AtMAP4K8 (At1G79640)_AtMAP4K6 (At4G10730)		312	√	√	17	278			279	312	33		×	×	×
		TraesCS7A02G232300.1-T.aestivum		√	√	√	√		√					√			√				701	√	√	17	278			279	701	422		√	√	√
		TraesCS7D02G232400.1-T.aestivum		√	√	√	√		√					√			√				710	√	√	17	278			279	710	431		√	√	√
		TraesCS7B02G130700.1-T.aestivum		√	√	√	√		√					√			√				701	√	√	17	278			279	701	422		√	√	√
		Medtr6g006770.1-Medicago		√	√	√	√		√					√			√				668	√	√	16	277			278	668	390		√	√	√
		Glyma.19G007300.1-G.max		√	√	√	√		√					√			√				701	√	√	15	276			277	701	424		√	√	√
		Glyma.05G006700.1-G.max		√	√	√	√		√					√			√				677	√	√	16	277			278	677	399		√	√	×
		AT5G14720.1-A.thaliana		√	√	√	√		√					√			√				675	√	√	16	277			278	675	397		√	√	√
		AL6G25490.t1-A.lyrata		×	×	√	√		√					√			√		AtMAP4K4 (At5G14720)_AtMAP4K8 (At1G79640)_AtMAP4K5 (At4G24100)		610	√	×	3	212			213	610	397		√	√	√
		Bo9g165690.1-B.oleracea		√	√	√	√		√					√			√				673	√	√	13	274			275	673	398		√	√	√
		Bo2g012140.1-B.oleracea		√	√	√	√		√					√			√				661	√	√	25	286			287	661	374		√	√	√
		AT1G23700.1-A.thaliana		×	√	× (HRN)	× (DFE)		× (GNPRRMAPEK)					ENTFVGNPRRMAPEKDMQQ			×				474	√	√	16	269			270	474	204		×	×	×
		AL1G37450.t1-A.lyrata		×	√	× (HGN)	×		× (GTPCWIAPEE)					GNTFVGTPCWIAPEEDTQQ			×		AtMAP4K9 (At1G23700)_AtMAP4K7 (At1G70430)_AtMAP4K4 (At5G14720)		446	√	√	16	264			265	446	181		√	√	×
		AT1G70430.1-A.thaliana		√	√	√	√		√					√			√				595	√	√	16	266			267	595	328		√	√	×
		AL2G29800.t1-A.lyrata		√	√	√	√		√					√			√				617	√	√	16	277			278	617	339		√	√	×
		Bo6g111030.1-B.oleracea		√	√	√	√		√					√			√				562	√	√	16	277			278	562	284		√	√	√
		Bo2g068160.1-B.oleracea		√	√	√	√		√					RSTFVGTPCWMAPEVMQQ			√				605	√	√	16	277			278	605	327		√	√	×
	Subclade IIIA	ATR0580G015.1-A.trychopoda		√	√	√	√		√				√				√		AtMAP4K8 (At1G79640)_AtMAP4K4 (At5G14720)_AtMAP4K5 (At4G24100)		482	√	√	13	274			275	482	207		×	×	×
		Zm00001d053735_T001-Z.mays		√	√	√	√		√				RKTLVGTPCWMAPEVMEQ				× (SEWNF)				524	√	√	26	290			291	524	233		√	×	√
		Sobic.004G064200.1-Sorghum		√	√	√	√		√				RKTLVGTPCWMAPEVMEQ				× (SEWNF)				536	√	√	29	293			294	536	242		√	×	√
		LOC_Os02g08240.1-O.sativa		√	√	√	√		√				RKTLVGTPCWMAPEVMEQ				× (SEWNF)		AtMAP4K4 (At5G14720)_AtMAP4K8 (At1G79640)_AtMAP4K5 (At4G24100)		420	√	√	33	296			297	420	123		×	×	×
		HORVU6Hr1G029780.1-H.vulgarum		√	√	√	√		√				RHTLVGTPCWMAPEVMEQ				× (SQWHF)				536	√	√	29	293			294	536	242		√	×	√
		TraesCS6A02G149900.1-T.aestivum		√	√	√	√		√				RHTLVGTPCWMAPEVMEQ				× (SQWHF)				544	√	√	30	294			295	544	249		√	×	√
		TraesCS6D02G139200.1-T.aestivum		√	√	√	√		√				RHTLVGTPCWMAPEVMEQ				× (SQWHF)				510	√	√	2	262			263	510	247		√	×	√
		TraesCS6B02G177800.1-T.aestivum		√	√	√	√		√				RHTLVGTPCWMAPEVMEQ				× (SQWHF)				543	√	√	30	294			295	543	248		√	×	√
		LOC_Os02g54900.1-O.sativa		√	√	√	√		√				√				× (SSWNF)				639	√	√	30	291			292	639	347		√	√	√
		Zm00001d018352_T001-Z.mays		√	√	√	√		√				RNTFVGTPCWMAPEVMQQ				× (SSWNF)				674	√	√	27	288			289	674	385		×	√	√
		Zm00001d052051_T001-Z.mays		√	√	√	√		√				√				× (SSWTF)				691	√	√	27	288			289	691	402		√	√	√
		Sobic.004G327000.1-Sorghum		√	√	√	√		√				√				× (SSWTF)				689	√	√	27	288			289	689	400		√	√	√
		HORVU6Hr1G084460.1-H.vulgarum		×	×	×	×		× (APEV)				×(APEV)				× (SSWNF)		AtMAP4K8 (At1G79640)_AtMAP4K4 (At5G14720)_AtMAP4K5 (At4G24100)		498	√	√	1	94			95	498	403		√	√	√
		TraesCS6A02G353500.1-T.aestivum		√	√	√	√		× (GTPCW)				×(RNTFVGTPCW)				× (SSWNF)		AtMAP4K8 (At1G79640)_AtMAP4K4 (At5G14720)_AtMAP4K6 (At4G10730)		673	√	√	31	277			278	673	395		×	√	√
		TraesCS6B02G386100.1-T.aestivum		√	√	√	√		√				√				× (SSWNF)				696	√	√	31	292			293	696	403		√	√	√
		TraesCS6D02G335800.1-T.aestivum		√	√	√	√		√				√				× (SSWNF)				696	√	√	31	292			293	696	403		√	√	√
		TraesCS6A02G353400.1-T.aestivum		√	√	√	√		√				√				×		AtMAP4K8 (At1G79640)_AtMAP4K4 (At5G14720)_AtMAP4K6 (At4G10730)		349	√	√	31	292			293	349	56		×	×	×
		Potri.001G037900.5-Populus		√	√	√	√		√				√				√				676	√	√	16	274			275	676	401		×	√	√
		Medtr4g005730.1-Medicago		√	√	√	√		√				√				√				708	√	√	24	285			286	708	422		√	√	√
		Glyma.08G223700.1-G.max		√	√	√	√		√				√				√				699	√	√	16	274			275	699	424		√	√	√
		Glyma.07G002900.1-G.max		√	√	√	√		√				√				√				695	√	√	17	275			276	695	419		√	√	√
		GSVIVT01016074001-V.vinifera		√	√	√	√		√				√				√				568	√	√	13	274			275	568	293		×	×	√
		Potri.003G186700.1-Populus		√	√	√	√		√				√				× (SDWNF)		AtMAP4K8 (At1G79640)_AtMAP4K4 (At5G14720)_AtMAP4K6 (At4G10730)		571	√	√	42	303			304	571	267		√	×	×
		AT1G79640.1-A.thaliana		√	√	√	√		√				√				√				685	√	√	13	274			275	685	410		√	√	√
		AL2G40330.t1-A.lyrata		√	√	√	√		√				√				√				679	√	√	13	274			275	679	404		√	√	√
		Bo6g124030.1-B.oleracea		√	√	√	√		√				√				√				669	√	√	13	274			275	669	394		√	√	√
		Bo6g080900.1-B.oleracea		×	×	√	√		√				√				√		AtMAP4K8 (At1G79640)_AtMAP4K4 (At5G14720)_AtMAP4K6 (At4G10730)		616	√	√	4	212			213	616	403		√	√	√
		TCA.XM_007024753.1-T.cacao		√	√	√	√		√				√				√				692	√	√	13	274			275	692	417		√	√	√
		TCA.XM_007024754.1-T.cacao		√	√	√	√		√				√				√				697	√	√	13	274			275	697	422		√	√	√
		TCA.XM_007024755.1-T.cacao		√	√	√	√		√				√				√				692	√	√	13	274			275	692	417		√	√	√
		TCA.XM_007024752.1-T.cacao		√	√	√	√		√				√				√				697	√	√	13	274			275	697	422		√	√	√
		PGSC0003DMT400074400-S.tuberosum		√	√	√	√		√				RNTFAGTPCWMAPEVMEQ				×		AtMAP4K8 (At1G79640)_AtMAP4K4 (At5G14720)_AtMAP4K7 (At1G70430)		374	√	√	25	286			287	374	87		×	×	×
		Solyc06g068590.2.1-S.lycopersicum		√	√	√	√		√				RNTFAGTPCWMAPEVMEQ				× (SCWSF)				654	√	√	25	286			287	654	367		×	√	√
		Solyc03g117790.1.1-S.lycopersicum		√	√	√	√		√				√				× (SSWNF)				699	√	√	40	301			302	699	397		√	√	√
		PGSC0003DMT400036872-S.tuberosum		√	√	√	√		√				√				× (SSWNF)				662	√	√	13	274			275	662	387		√	√	√
		PGSC0003DMT400036873-S.tuberosum		√	√	√	√		√				√				× (SSWNF)				658	√	√	13	274			275	658	383		√	√	√
		PGSC0003DMT400036874-S.tuberosum		√	√	√	√		√				√				× (SSWNF)				672	√	√	13	274			275	672	397		√	√	√

## Sheet: MAPK Cascade
Table S3B. Overview of (conserved) motifs, domains, and biologically relevant sites in selected MAPKs, MAP2Ks, MAP3Ks
		GXGXXG motif	Invariant Lysine(K)	HRD motif	DFG motif	Signature MAP4K motif (GTPyWMAPEv )(RNTFVGTPCWMAPEV)	RRISGWNF motif (RGISGWNF)
	AtMPK1 (AT1G10210)	√	√	√	√	VTRWYRAPEL	×
	AtMPK3 (AT3G45640)	√	√	√	√	VTRWYRAPEL	×
	AtMPK4 (AT4G01370)	√	√	√	√	VTRWYRAPEL	×
	AtMKK1 (AT4G26070)	√	√	√	√	GTYPYMSPER	×
	AtMKK4 (AT1G51660)	√	√	√	√	GTIAYMSPER	×
	AtMKK7 (AT1G18350)	√	√	√	√	GTCAYMSPER	×
	AtMEKK1 (At4g08500)	√	√	√	√	GTPFWMAPEV	×
	Raf10 (AT5G49470)	√	√	√	√	GTPQWMAPEV	×
	ZIK1 (At3g51630)	×	×	√	×(DLG)	GTPEFMAPEL	×
	ZIK2 (AT5G58350)	×	×	√	×(DLG)	GTPEFMAPEL	×
